# Supplementary material for: Prediction of 1-octanol solubilities using data from the Open Notebook Science Challenge
Source: Chem Cent J. 2015 Sep 24;9:50. doi: 10.1186/s13065-015-0131-2 (PMC4585410; doi:10.1186/s13065-015-0131-2)
Supplement: Supplementary file 1 — 10.1186/s13065-015-0131-2 1-octanol solubility values from the Open Notebook Science Challenge. [file 13065_2015_131_MOESM1_ESM.csv]

Experiment Number (900 series refer to external references)	sample or citation	ref	solute	solute SMILES	solvent	solvent SMILES	concentration (M)	wiki page	notes	csid	concentration (M)	LogS
224	1-	http://onschallenge.wikispaces.com/EXP224	cinnamic acid	O=C(O)C=Cc1ccccc1	1-octanol	CCCCCCCCO	0.4502	ONSC	20C	392447	0.4502	-0.346594509
155	155-A-1	http://onschallenge.wikispaces.com/Exp155	Ugi product 176C (UC)	O=C(Cc1ccccc1)N(Cc2ccco2)C(c4cc5ccccc5c3ccccc34)C(=O)NCCCC	1-octanol	OCCCCCCCC	0.01	ONSC		21105594	0.01	-2
1308	Abraham M.H. and Acree Jr. W.E. The solubility of liquid and solid compounds in dry octan-1-ol. Chemosphere (2013)	http://dx.doi.org/10.1016/j.chemosphere.2013.10.095	4-hydroxybenzoic acid	C1=CC(=CC=C1C(=O)O)O	1-octanol	OCCCCCCCC	0.662216504	REF	25C	132	0.662216504	-0.179
1308	Abraham M.H. and Acree Jr. W.E. The solubility of liquid and solid compounds in dry octan-1-ol. Chemosphere (2013)	http://dx.doi.org/10.1016/j.chemosphere.2013.10.095	2-aminobenzoic acid	C1=CC=C(C(=C1)C(=O)O)N	1-octanol	OCCCCCCCC	0.383707245	REF	25C	222	0.383707245	-0.416000001
1308	Abraham M.H. and Acree Jr. W.E. The solubility of liquid and solid compounds in dry octan-1-ol. Chemosphere (2013)	http://dx.doi.org/10.1016/j.chemosphere.2013.10.095	benzoic acid	C1=CC=C(C=C1)C(=O)O	1-octanol	OCCCCCCCC	0.87096359	REF	25C	238	0.87096359	-0.06
1308	Abraham M.H. and Acree Jr. W.E. The solubility of liquid and solid compounds in dry octan-1-ol. Chemosphere (2013)	http://dx.doi.org/10.1016/j.chemosphere.2013.10.095	salicylic acid	C1=CC=C(C(=C1)C(=O)O)O	1-octanol	OCCCCCCCC	1.412537545	REF	25C	331	1.412537545	0.15
1308	Abraham M.H. and Acree Jr. W.E. The solubility of liquid and solid compounds in dry octan-1-ol. Chemosphere (2013)	http://dx.doi.org/10.1016/j.chemosphere.2013.10.095	dibenzofuran	C1=CC=C2C(=C1)C3=CC=CC=C3O2	1-octanol	OCCCCCCCC	0.537031796	REF	25C	551	0.537031796	-0.27
1308	Abraham M.H. and Acree Jr. W.E. The solubility of liquid and solid compounds in dry octan-1-ol. Chemosphere (2013)	http://dx.doi.org/10.1016/j.chemosphere.2013.10.095	lindane	C1(C(C(C(C(C1Cl)Cl)Cl)Cl)Cl)Cl	1-octanol	OCCCCCCCC	0.218776162	REF	25C	707	0.218776162	-0.660000001
1308	Abraham M.H. and Acree Jr. W.E. The solubility of liquid and solid compounds in dry octan-1-ol. Chemosphere (2013)	http://dx.doi.org/10.1016/j.chemosphere.2013.10.095	indole-3-acetic acid	C1=CC=C2C(=C1)C(=CN2)CC(=O)O	1-octanol	OCCCCCCCC	0.257039578	REF	25C	780	0.257039578	-0.59
1308	Abraham M.H. and Acree Jr. W.E. The solubility of liquid and solid compounds in dry octan-1-ol. Chemosphere (2013)	http://dx.doi.org/10.1016/j.chemosphere.2013.10.095	acetanilide	CC(=O)NC1=CC=CC=C1	1-octanol	OCCCCCCCC	0.707945784	REF	25C	880	0.707945784	-0.15
1308	Abraham M.H. and Acree Jr. W.E. The solubility of liquid and solid compounds in dry octan-1-ol. Chemosphere (2013)	http://dx.doi.org/10.1016/j.chemosphere.2013.10.095	naphthalene	C1=CC=C2C=CC=CC2=C1	1-octanol	OCCCCCCCC	0.436515832	REF	25C	906	0.436515832	-0.36
1308	Abraham M.H. and Acree Jr. W.E. The solubility of liquid and solid compounds in dry octan-1-ol. Chemosphere (2013)	http://dx.doi.org/10.1016/j.chemosphere.2013.10.095	nicotinic acid	C1=CC(=CN=C1)C(=O)O	1-octanol	OCCCCCCCC	0.027542287	REF	25C	913	0.027542287	-1.560000001
1308	Abraham M.H. and Acree Jr. W.E. The solubility of liquid and solid compounds in dry octan-1-ol. Chemosphere (2013)	http://dx.doi.org/10.1016/j.chemosphere.2013.10.095	4-aminobenzoic acid	C1=CC(=CC=C1C(=O)O)N	1-octanol	OCCCCCCCC	0.158489319	REF	25C	953	0.158489319	-0.800000001
1308	Abraham M.H. and Acree Jr. W.E. The solubility of liquid and solid compounds in dry octan-1-ol. Chemosphere (2013)	http://dx.doi.org/10.1016/j.chemosphere.2013.10.095	pentachlorophenol	C1(=C(C(=C(C(=C1Cl)Cl)Cl)Cl)Cl)O	1-octanol	OCCCCCCCC	0.741310241	REF	25C	967	0.741310241	-0.13
1308	Abraham M.H. and Acree Jr. W.E. The solubility of liquid and solid compounds in dry octan-1-ol. Chemosphere (2013)	http://dx.doi.org/10.1016/j.chemosphere.2013.10.095	phenanthrene	C1=CC=C2C(=C1)C=CC3=CC=CC=C32	1-octanol	OCCCCCCCC	0.323593657	REF	25C	970	0.323593657	-0.49
1308	Abraham M.H. and Acree Jr. W.E. The solubility of liquid and solid compounds in dry octan-1-ol. Chemosphere (2013)	http://dx.doi.org/10.1016/j.chemosphere.2013.10.095	phenol	C1=CC=C(C=C1)O	1-octanol	OCCCCCCCC	8.7096359	REF	25C	971	8.7096359	0.94
1308	Abraham M.H. and Acree Jr. W.E. The solubility of liquid and solid compounds in dry octan-1-ol. Chemosphere (2013)	http://dx.doi.org/10.1016/j.chemosphere.2013.10.095	naproxen	CC(C1=CC2=C(C=C1)C=C(C=C2)OC)C(=O)O	1-octanol	OCCCCCCCC	0.128824955	REF	25C	1262	0.128824955	-0.890000001
1308	Abraham M.H. and Acree Jr. W.E. The solubility of liquid and solid compounds in dry octan-1-ol. Chemosphere (2013)	http://dx.doi.org/10.1016/j.chemosphere.2013.10.095	acetaminophen	CC(=O)Nc1ccc(cc1)O	1-octanol	OCCCCCCCC	0.153108746	REF	25C	1906	0.153108746	-0.815
1308	Abraham M.H. and Acree Jr. W.E. The solubility of liquid and solid compounds in dry octan-1-ol. Chemosphere (2013)	http://dx.doi.org/10.1016/j.chemosphere.2013.10.095	acyclovir	C1=NC2=C(N1COCCO)NC(=N)N=C2O	1-octanol	OCCCCCCCC	0.000109648	REF	25C	1945	0.000109648	-3.959999286
1308	Abraham M.H. and Acree Jr. W.E. The solubility of liquid and solid compounds in dry octan-1-ol. Chemosphere (2013)	http://dx.doi.org/10.1016/j.chemosphere.2013.10.095	theophylline	CN1C2=C(C(=O)N(C1=O)C)N=CN2	1-octanol	OCCCCCCCC	0.01023293	REF	25C	2068	0.01023293	-1.989999997
1308	Abraham M.H. and Acree Jr. W.E. The solubility of liquid and solid compounds in dry octan-1-ol. Chemosphere (2013)	http://dx.doi.org/10.1016/j.chemosphere.2013.10.095	antipyrine	CC1=CC(=O)N(N1C)C2=CC=CC=C2	1-octanol	OCCCCCCCC	0.645654229	REF	25C	2121	0.645654229	-0.19
1308	Abraham M.H. and Acree Jr. W.E. The solubility of liquid and solid compounds in dry octan-1-ol. Chemosphere (2013)	http://dx.doi.org/10.1016/j.chemosphere.2013.10.095	acetylsalicylic acid	CC(=O)OC1=CC=CC=C1C(=O)O	1-octanol	OCCCCCCCC	0.204173794	REF	25C	2157	0.204173794	-0.690000001
1308	Abraham M.H. and Acree Jr. W.E. The solubility of liquid and solid compounds in dry octan-1-ol. Chemosphere (2013)	http://dx.doi.org/10.1016/j.chemosphere.2013.10.095	atenolol	CC(C)NCC(COC1=CC=C(C=C1)CC(=O)N)O	1-octanol	OCCCCCCCC	0.012331048	REF	25C	2162	0.012331048	-1.909000012
1308	Abraham M.H. and Acree Jr. W.E. The solubility of liquid and solid compounds in dry octan-1-ol. Chemosphere (2013)	http://dx.doi.org/10.1016/j.chemosphere.2013.10.095	atrazine	CC/N=c/1\[nH]/c(=N/C(C)C)/[nH]c(n1)Cl	1-octanol	OCCCCCCCC	0.047863009	REF	25C	2169	0.047863009	-1.320000002
1308	Abraham M.H. and Acree Jr. W.E. The solubility of liquid and solid compounds in dry octan-1-ol. Chemosphere (2013)	http://dx.doi.org/10.1016/j.chemosphere.2013.10.095	barbital	CCC1(C(=O)NC(=O)NC1=O)CC	1-octanol	OCCCCCCCC	0.120226443	REF	25C	2206	0.120226443	-0.920000002
1308	Abraham M.H. and Acree Jr. W.E. The solubility of liquid and solid compounds in dry octan-1-ol. Chemosphere (2013)	http://dx.doi.org/10.1016/j.chemosphere.2013.10.095	benzo[a]pyrene	C1=CC=C2C3=C4C(=CC2=C1)C=CC5=C4C(=CC=C5)C=C3	1-octanol	OCCCCCCCC	0.028183829	REF	25C	2246	0.028183829	-1.550000005
1308	Abraham M.H. and Acree Jr. W.E. The solubility of liquid and solid compounds in dry octan-1-ol. Chemosphere (2013)	http://dx.doi.org/10.1016/j.chemosphere.2013.10.095	bifonazole	C1=CC=C(C=C1)C2=CC=C(C=C2)C(C3=CC=CC=C3)N4C=CN=C4	1-octanol	OCCCCCCCC	0.035156044	REF	25C	2287	0.035156044	-1.454000001
1308	Abraham M.H. and Acree Jr. W.E. The solubility of liquid and solid compounds in dry octan-1-ol. Chemosphere (2013)	http://dx.doi.org/10.1016/j.chemosphere.2013.10.095	butamben	O=C(OCCCC)c1ccc(N)cc1	1-octanol	OCCCCCCCC	1.348962883	REF	25C	2388	1.348962883	0.13
1308	Abraham M.H. and Acree Jr. W.E. The solubility of liquid and solid compounds in dry octan-1-ol. Chemosphere (2013)	http://dx.doi.org/10.1016/j.chemosphere.2013.10.095	caffeine	CN1C=NC2=C1C(=O)N(C(=O)N2C)C	1-octanol	OCCCCCCCC	0.019054607	REF	25C	2424	0.019054607	-1.720000004
1308	Abraham M.H. and Acree Jr. W.E. The solubility of liquid and solid compounds in dry octan-1-ol. Chemosphere (2013)	http://dx.doi.org/10.1016/j.chemosphere.2013.10.095	diazepam	CN1C(=O)CN=C(C2=C1C=CC(=C2)Cl)C3=CC=CC=C3	1-octanol	OCCCCCCCC	0.097723722	REF	25C	2908	0.097723722	-1.01
1308	Abraham M.H. and Acree Jr. W.E. The solubility of liquid and solid compounds in dry octan-1-ol. Chemosphere (2013)	http://dx.doi.org/10.1016/j.chemosphere.2013.10.095	diclofenac	C1=CC=C(C(=C1)CC(=O)O)NC2=C(C=CC=C2Cl)Cl	1-octanol	OCCCCCCCC	0.077624712	REF	25C	2925	0.077624712	-1.109999998
1308	Abraham M.H. and Acree Jr. W.E. The solubility of liquid and solid compounds in dry octan-1-ol. Chemosphere (2013)	http://dx.doi.org/10.1016/j.chemosphere.2013.10.095	DDE	Clc2ccc(\C(=C(/Cl)Cl)c1ccc(Cl)cc1)cc2	1-octanol	OCCCCCCCC	0.208929613	REF	25C	2927	0.208929613	-0.68
1308	Abraham M.H. and Acree Jr. W.E. The solubility of liquid and solid compounds in dry octan-1-ol. Chemosphere (2013)	http://dx.doi.org/10.1016/j.chemosphere.2013.10.095	DDT	Clc1ccc(cc1)C(c2ccc(Cl)cc2)C(Cl)(Cl)Cl	1-octanol	OCCCCCCCC	0.34673685	REF	25C	2928	0.34673685	-0.460000001
1308	Abraham M.H. and Acree Jr. W.E. The solubility of liquid and solid compounds in dry octan-1-ol. Chemosphere (2013)	http://dx.doi.org/10.1016/j.chemosphere.2013.10.095	dieldrin	C1[C@@H]2[C@H]3[C@@H]([C@H]1[C@H]4[C@@H]2O4)[C@]5(C(=C([C@@]3(C5(Cl)Cl)Cl)Cl)Cl)Cl	1-octanol	OCCCCCCCC	0.114815362	REF	25C	10292746	0.114815362	-0.940000001
1308	Abraham M.H. and Acree Jr. W.E. The solubility of liquid and solid compounds in dry octan-1-ol. Chemosphere (2013)	http://dx.doi.org/10.1016/j.chemosphere.2013.10.095	endrin	C1[C@@H]2[C@H]3[C@@H]([C@H]1[C@H]4[C@@H]2O4)[C@@]5(C(=C([C@]3(C5(Cl)Cl)Cl)Cl)Cl)Cl	1-octanol	OCCCCCCCC	0.120226443	REF	25C	21782117	0.120226443	-0.920000002
1308	Abraham M.H. and Acree Jr. W.E. The solubility of liquid and solid compounds in dry octan-1-ol. Chemosphere (2013)	http://dx.doi.org/10.1016/j.chemosphere.2013.10.095	dimetridazole	CC1=NC=C(N1C)[N+](=O)[O-]	1-octanol	OCCCCCCCC	0.079432823	REF	25C	2980	0.079432823	-1.100000003
1308	Abraham M.H. and Acree Jr. W.E. The solubility of liquid and solid compounds in dry octan-1-ol. Chemosphere (2013)	http://dx.doi.org/10.1016/j.chemosphere.2013.10.095	diuron	CN(C)C(=O)NC1=CC(=C(C=C1)Cl)Cl	1-octanol	OCCCCCCCC	0.072443596	REF	25C	3008	0.072443596	-1.14
1308	Abraham M.H. and Acree Jr. W.E. The solubility of liquid and solid compounds in dry octan-1-ol. Chemosphere (2013)	http://dx.doi.org/10.1016/j.chemosphere.2013.10.095	fenbufen	C1=CC=C(C=C1)C2=CC=C(C=C2)C(=O)CCC(=O)O	1-octanol	OCCCCCCCC	0.012022644	REF	25C	3218	0.012022644	-1.920000013
1308	Abraham M.H. and Acree Jr. W.E. The solubility of liquid and solid compounds in dry octan-1-ol. Chemosphere (2013)	http://dx.doi.org/10.1016/j.chemosphere.2013.10.095	flufenamic acid	C1=CC=C(C(=C1)C(=O)O)NC2=CC=CC(=C2)C(F)(F)F	1-octanol	OCCCCCCCC	0.544502653	REF	25C	3254	0.544502653	-0.264
1308	Abraham M.H. and Acree Jr. W.E. The solubility of liquid and solid compounds in dry octan-1-ol. Chemosphere (2013)	http://dx.doi.org/10.1016/j.chemosphere.2013.10.095	5-fluorouracil	C1=C(C(=NC(=N1)O)O)F	1-octanol	OCCCCCCCC	0.004570882	REF	25C	3268	0.004570882	-2.33999999
1308	Abraham M.H. and Acree Jr. W.E. The solubility of liquid and solid compounds in dry octan-1-ol. Chemosphere (2013)	http://dx.doi.org/10.1016/j.chemosphere.2013.10.095	flurbiprofen	CC(C1=CC(=C(C=C1)C2=CC=CC=C2)F)C(=O)O	1-octanol	OCCCCCCCC	0.630957344	REF	25C	3277	0.630957344	-0.2
1308	Abraham M.H. and Acree Jr. W.E. The solubility of liquid and solid compounds in dry octan-1-ol. Chemosphere (2013)	http://dx.doi.org/10.1016/j.chemosphere.2013.10.095	furosemide	C1=COC(=C1)CNC2=CC(=C(C=C2C(=O)O)S(=O)(=O)N)Cl	1-octanol	OCCCCCCCC	0.008128305	REF	25C	3322	0.008128305	-2.090000009
1308	Abraham M.H. and Acree Jr. W.E. The solubility of liquid and solid compounds in dry octan-1-ol. Chemosphere (2013)	http://dx.doi.org/10.1016/j.chemosphere.2013.10.095	gentisic acid	O=C(O)c1cc(O)ccc1O	1-octanol	OCCCCCCCC	0.741310241	REF	25C	3350	0.741310241	-0.13
1308	Abraham M.H. and Acree Jr. W.E. The solubility of liquid and solid compounds in dry octan-1-ol. Chemosphere (2013)	http://dx.doi.org/10.1016/j.chemosphere.2013.10.095	heptachlor	C1=CC(C2C1C3(C(=C(C2(C3(Cl)Cl)Cl)Cl)Cl)Cl)Cl	1-octanol	OCCCCCCCC	0.257039578	REF	25C	3463	0.257039578	-0.59
1308	Abraham M.H. and Acree Jr. W.E. The solubility of liquid and solid compounds in dry octan-1-ol. Chemosphere (2013)	http://dx.doi.org/10.1016/j.chemosphere.2013.10.095	ibuprofen	CC(C)CC1=CC=C(C=C1)C(C)C(=O)O	1-octanol	OCCCCCCCC	1.174897555	REF	25C	3544	1.174897555	0.07
1308	Abraham M.H. and Acree Jr. W.E. The solubility of liquid and solid compounds in dry octan-1-ol. Chemosphere (2013)	http://dx.doi.org/10.1016/j.chemosphere.2013.10.095	indomethacin	CC1=C(C2=C(N1C(=O)C3=CC=C(C=C3)Cl)C=CC(=C2)OC)CC(=O)O	1-octanol	OCCCCCCCC	0.033884416	REF	25C	3584	0.033884416	-1.469999995
1308	Abraham M.H. and Acree Jr. W.E. The solubility of liquid and solid compounds in dry octan-1-ol. Chemosphere (2013)	http://dx.doi.org/10.1016/j.chemosphere.2013.10.095	ketoprofen	CC(C1=CC(=CC=C1)C(=O)C2=CC=CC=C2)C(=O)O	1-octanol	OCCCCCCCC	0.40926066	REF	25C	3693	0.40926066	-0.388
1308	Abraham M.H. and Acree Jr. W.E. The solubility of liquid and solid compounds in dry octan-1-ol. Chemosphere (2013)	http://dx.doi.org/10.1016/j.chemosphere.2013.10.095	nifedipine	CC1=C(C(C(=C(N1)C)C(=O)OC)C2=CC=CC=C2[N+](=O)[O-])C(=O)OC	1-octanol	OCCCCCCCC	0.027542287	REF	25C	4330	0.027542287	-1.560000001
1308	Abraham M.H. and Acree Jr. W.E. The solubility of liquid and solid compounds in dry octan-1-ol. Chemosphere (2013)	http://dx.doi.org/10.1016/j.chemosphere.2013.10.095	niflumic acid	C1=CC(=CC(=C1)NC2=C(C=CC=N2)C(=O)O)C(F)(F)F	1-octanol	OCCCCCCCC	0.125314117	REF	25C	4333	0.125314117	-0.902000002
1308	Abraham M.H. and Acree Jr. W.E. The solubility of liquid and solid compounds in dry octan-1-ol. Chemosphere (2013)	http://dx.doi.org/10.1016/j.chemosphere.2013.10.095	phenacetin	CCOC1=CC=C(C=C1)NC(=O)C	1-octanol	OCCCCCCCC	0.144543977	REF	25C	4590	0.144543977	-0.84
1308	Abraham M.H. and Acree Jr. W.E. The solubility of liquid and solid compounds in dry octan-1-ol. Chemosphere (2013)	http://dx.doi.org/10.1016/j.chemosphere.2013.10.095	phenobarbital	CCC1(C(=O)NC(=O)NC1=O)C2=CC=CC=C2	1-octanol	OCCCCCCCC	0.081283052	REF	25C	4599	0.081283052	-1.089999998
1308	Abraham M.H. and Acree Jr. W.E. The solubility of liquid and solid compounds in dry octan-1-ol. Chemosphere (2013)	http://dx.doi.org/10.1016/j.chemosphere.2013.10.095	phenylbutazone	CCCCC1C(=O)N(N(C1=O)C2=CC=CC=C2)C3=CC=CC=C3	1-octanol	OCCCCCCCC	0.023227368	REF	25C	4617	0.023227368	-1.633999999
1308	Abraham M.H. and Acree Jr. W.E. The solubility of liquid and solid compounds in dry octan-1-ol. Chemosphere (2013)	http://dx.doi.org/10.1016/j.chemosphere.2013.10.095	salicylamide	C1=CC=C(C(=C1)C(=O)N)O	1-octanol	OCCCCCCCC	0.159955803	REF	25C	4963	0.159955803	-0.796
1308	Abraham M.H. and Acree Jr. W.E. The solubility of liquid and solid compounds in dry octan-1-ol. Chemosphere (2013)	http://dx.doi.org/10.1016/j.chemosphere.2013.10.095	sulfadiazine	C1=CN=C(N=C1)NS(=O)(=O)C2=CC=C(C=C2)N	1-octanol	OCCCCCCCC	8.79E-05	REF	25C	5026	8.79E-05	-4.056011125
1308	Abraham M.H. and Acree Jr. W.E. The solubility of liquid and solid compounds in dry octan-1-ol. Chemosphere (2013)	http://dx.doi.org/10.1016/j.chemosphere.2013.10.095	sulfacetamide	CC(=O)NS(=O)(=O)C1=CC=C(C=C1)N	1-octanol	OCCCCCCCC	0.009332543	REF	25C	5129	0.009332543	-2.03
1308	Abraham M.H. and Acree Jr. W.E. The solubility of liquid and solid compounds in dry octan-1-ol. Chemosphere (2013)	http://dx.doi.org/10.1016/j.chemosphere.2013.10.095	sulfadimethoxine	COC1=NC(=NC(=C1)NS(=O)(=O)C2=CC=C(C=C2)N)OC	1-octanol	OCCCCCCCC	0.00128825	REF	25C	5132	0.00128825	-2.889999849
1308	Abraham M.H. and Acree Jr. W.E. The solubility of liquid and solid compounds in dry octan-1-ol. Chemosphere (2013)	http://dx.doi.org/10.1016/j.chemosphere.2013.10.095	sulfamerazine	CC1=NC(=NC=C1)NS(=O)(=O)C2=CC=C(C=C2)N	1-octanol	OCCCCCCCC	0.000440555	REF	25C	5134	0.000440555	-3.355999865
1308	Abraham M.H. and Acree Jr. W.E. The solubility of liquid and solid compounds in dry octan-1-ol. Chemosphere (2013)	http://dx.doi.org/10.1016/j.chemosphere.2013.10.095	sulfamethazine	CC1=CC(=NC(=N1)NS(=O)(=O)C2=CC=C(C=C2)N)C	1-octanol	OCCCCCCCC	0.001599558	REF	25C	5136	0.001599558	-2.796000008
1308	Abraham M.H. and Acree Jr. W.E. The solubility of liquid and solid compounds in dry octan-1-ol. Chemosphere (2013)	http://dx.doi.org/10.1016/j.chemosphere.2013.10.095	sulfamethoxazole	CC1=CC(=NO1)NS(=O)(=O)C2=CC=C(C=C2)N	1-octanol	OCCCCCCCC	0.006095369	REF	25C	5138	0.006095369	-2.214999998
1308	Abraham M.H. and Acree Jr. W.E. The solubility of liquid and solid compounds in dry octan-1-ol. Chemosphere (2013)	http://dx.doi.org/10.1016/j.chemosphere.2013.10.095	sulfamethoxypyridazine	COC1=NN=C(C=C1)NS(=O)(=O)C2=CC=C(C=C2)N	1-octanol	OCCCCCCCC	0.001949845	REF	25C	5139	0.001949845	-2.709999911
1308	Abraham M.H. and Acree Jr. W.E. The solubility of liquid and solid compounds in dry octan-1-ol. Chemosphere (2013)	http://dx.doi.org/10.1016/j.chemosphere.2013.10.095	sulfanilamide	C1=CC(=CC=C1N)S(=O)(=O)N	1-octanol	OCCCCCCCC	0.003235937	REF	25C	5142	0.003235937	-2.489999942
1308	Abraham M.H. and Acree Jr. W.E. The solubility of liquid and solid compounds in dry octan-1-ol. Chemosphere (2013)	http://dx.doi.org/10.1016/j.chemosphere.2013.10.095	sulfapyridine	C1=CC=NC(=C1)NS(=O)(=O)C2=CC=C(C=C2)N	1-octanol	OCCCCCCCC	0.000501187	REF	25C	5145	0.000501187	-3.300000202
1308	Abraham M.H. and Acree Jr. W.E. The solubility of liquid and solid compounds in dry octan-1-ol. Chemosphere (2013)	http://dx.doi.org/10.1016/j.chemosphere.2013.10.095	sulfathiozole	O=S(=O)(Nc1nccs1)c2ccc(N)cc2	1-octanol	OCCCCCCCC	0.00060256	REF	25C	5148	0.00060256	-3.219999702
1308	Abraham M.H. and Acree Jr. W.E. The solubility of liquid and solid compounds in dry octan-1-ol. Chemosphere (2013)	http://dx.doi.org/10.1016/j.chemosphere.2013.10.095	sulfisomidine	CC1=CC(=NC(=N1)C)NS(=O)(=O)C2=CC=C(C=C2)N	1-octanol	OCCCCCCCC	0.000870964	REF	25C	5150	0.000870964	-3.059999796
1308	Abraham M.H. and Acree Jr. W.E. The solubility of liquid and solid compounds in dry octan-1-ol. Chemosphere (2013)	http://dx.doi.org/10.1016/j.chemosphere.2013.10.095	sulfafurazole	O=S(=O)(Nc1onc(c1C)C)c2ccc(N)cc2	1-octanol	OCCCCCCCC	0.003548134	REF	25C	5151	0.003548134	-2.449999987
1308	Abraham M.H. and Acree Jr. W.E. The solubility of liquid and solid compounds in dry octan-1-ol. Chemosphere (2013)	http://dx.doi.org/10.1016/j.chemosphere.2013.10.095	thalidomide	C1CC(=O)NC(=O)C1N2C(=O)C3=CC=CC=C3C2=O	1-octanol	OCCCCCCCC	0.000269153	REF	25C	5233	0.000269153	-3.570000775
1308	Abraham M.H. and Acree Jr. W.E. The solubility of liquid and solid compounds in dry octan-1-ol. Chemosphere (2013)	http://dx.doi.org/10.1016/j.chemosphere.2013.10.095	triamterene	C1=CC=C(C=C1)C2=NC3=C(N=C(N=C3N=C2N)N)N	1-octanol	OCCCCCCCC	0.000211836	REF	25C	5345	0.000211836	-3.674000233
1308	Abraham M.H. and Acree Jr. W.E. The solubility of liquid and solid compounds in dry octan-1-ol. Chemosphere (2013)	http://dx.doi.org/10.1016/j.chemosphere.2013.10.095	triazolam	CC1=NN=C2N1C3=C(C=C(C=C3)Cl)C(=NC2)C4=CC=CC=C4Cl	1-octanol	OCCCCCCCC	0.008912509	REF	25C	5355	0.008912509	-2.050000019
1308	Abraham M.H. and Acree Jr. W.E. The solubility of liquid and solid compounds in dry octan-1-ol. Chemosphere (2013)	http://dx.doi.org/10.1016/j.chemosphere.2013.10.095	hydrocortisone	C[C@]12CCC(=O)C=C1CC[C@@H]3[C@@H]2[C@H](C[C@]4([C@H]3CC[C@@]4(C(=O)CO)O)C)O	1-octanol	OCCCCCCCC	0.015848932	REF	25C	5551	0.015848932	-1.799999998
1308	Abraham M.H. and Acree Jr. W.E. The solubility of liquid and solid compounds in dry octan-1-ol. Chemosphere (2013)	http://dx.doi.org/10.1016/j.chemosphere.2013.10.095	prednisolone	C[C@]12C[C@@H]([C@H]3[C@H]([C@@H]1CC[C@@]2(C(=O)CO)O)CCC4=CC(=O)C=C[C@]34C)O	1-octanol	OCCCCCCCC	0.023988329	REF	25C	5552	0.023988329	-1.620000003
1308	Abraham M.H. and Acree Jr. W.E. The solubility of liquid and solid compounds in dry octan-1-ol. Chemosphere (2013)	http://dx.doi.org/10.1016/j.chemosphere.2013.10.095	estradiol	C[C@]12CC[C@H]3[C@H]([C@@H]1CC[C@@H]2O)CCC4=C3C=CC(=C4)O	1-octanol	OCCCCCCCC	0.102329299	REF	25C	5554	0.102329299	-0.990000001
1308	Abraham M.H. and Acree Jr. W.E. The solubility of liquid and solid compounds in dry octan-1-ol. Chemosphere (2013)	http://dx.doi.org/10.1016/j.chemosphere.2013.10.095	3,4-dichlorobenzoic acid	C1=CC(=C(C=C1C(=O)O)Cl)Cl	1-octanol	OCCCCCCCC	0.153461698	REF	25C	5612	0.153461698	-0.814000001
1308	Abraham M.H. and Acree Jr. W.E. The solubility of liquid and solid compounds in dry octan-1-ol. Chemosphere (2013)	http://dx.doi.org/10.1016/j.chemosphere.2013.10.095	dibenz[a,h]anthracene	c1ccc2c(c1)ccc3c2cc4ccc5ccccc5c4c3	1-octanol	OCCCCCCCC	0.000933254	REF	25C	5678	0.000933254	-3.03000014
1308	Abraham M.H. and Acree Jr. W.E. The solubility of liquid and solid compounds in dry octan-1-ol. Chemosphere (2013)	http://dx.doi.org/10.1016/j.chemosphere.2013.10.095	trans-chlordane	C1C2C(C(C1Cl)Cl)C3(C(=C(C2(C3(Cl)Cl)Cl)Cl)Cl)Cl	1-octanol	OCCCCCCCC	0.281838293	REF	25C	5772	0.281838293	-0.55
1308	Abraham M.H. and Acree Jr. W.E. The solubility of liquid and solid compounds in dry octan-1-ol. Chemosphere (2013)	http://dx.doi.org/10.1016/j.chemosphere.2013.10.095	progesterone	CC(=O)[C@H]1CC[C@@H]2[C@@]1(CC[C@H]3[C@H]2CCC4=CC(=O)CC[C@]34C)C	1-octanol	OCCCCCCCC	0.19498446	REF	25C	5773	0.19498446	-0.71
1308	Abraham M.H. and Acree Jr. W.E. The solubility of liquid and solid compounds in dry octan-1-ol. Chemosphere (2013)	http://dx.doi.org/10.1016/j.chemosphere.2013.10.095	cholesterol	C[C@H](CCCC(C)C)[C@H]1CC[C@@H]2[C@@]1(CC[C@H]3[C@H]2CC=C4[C@@]3(CC[C@@H](C4)O)C)C	1-octanol	OCCCCCCCC	0.337287309	REF	25C	5775	0.337287309	-0.472
1308	Abraham M.H. and Acree Jr. W.E. The solubility of liquid and solid compounds in dry octan-1-ol. Chemosphere (2013)	http://dx.doi.org/10.1016/j.chemosphere.2013.10.095	aminopyrine	CC1=C(C(=O)N(N1C)C2=CC=CC=C2)N(C)C	1-octanol	OCCCCCCCC	1	REF	25C	5787	1	0
1308	Abraham M.H. and Acree Jr. W.E. The solubility of liquid and solid compounds in dry octan-1-ol. Chemosphere (2013)	http://dx.doi.org/10.1016/j.chemosphere.2013.10.095	methyltestosterone	O=C4\C=C3/[C@]([C@H]2CC[C@]1([C@@H](CC[C@@]1(O)C)[C@@H]2CC3)C)(C)CC4	1-octanol	OCCCCCCCC	0.251767693	REF	25C	5788	0.251767693	-0.599
1308	Abraham M.H. and Acree Jr. W.E. The solubility of liquid and solid compounds in dry octan-1-ol. Chemosphere (2013)	http://dx.doi.org/10.1016/j.chemosphere.2013.10.095	testosterone	O=C4\C=C2/[C@]([C@H]1CC[C@@]3([C@@H](O)CC[C@H]3[C@@H]1CC2)C)(C)CC4	1-octanol	OCCCCCCCC	0.335737614	REF	25C	5791	0.335737614	-0.474
1308	Abraham M.H. and Acree Jr. W.E. The solubility of liquid and solid compounds in dry octan-1-ol. Chemosphere (2013)	http://dx.doi.org/10.1016/j.chemosphere.2013.10.095	4-nitrobenzoic acid	C1=CC(=CC=C1C(=O)O)[N+](=O)[O-]	1-octanol	OCCCCCCCC	0.06180164	REF	25C	5882	0.06180164	-1.209
1308	Abraham M.H. and Acree Jr. W.E. The solubility of liquid and solid compounds in dry octan-1-ol. Chemosphere (2013)	http://dx.doi.org/10.1016/j.chemosphere.2013.10.095	deoxycorticosterone	C[C@]12CC[C@H]3[C@H]([C@@H]1CC[C@@H]2C(=O)CO)CCC4=CC(=O)CC[C@]34C	1-octanol	OCCCCCCCC	0.19498446	REF	25C	5932	0.19498446	-0.71
1308	Abraham M.H. and Acree Jr. W.E. The solubility of liquid and solid compounds in dry octan-1-ol. Chemosphere (2013)	http://dx.doi.org/10.1016/j.chemosphere.2013.10.095	barbituric acid	C1C(=O)NC(=O)NC1=O	1-octanol	OCCCCCCCC	0.120226443	REF	25C	5976	0.120226443	-0.920000002
1308	Abraham M.H. and Acree Jr. W.E. The solubility of liquid and solid compounds in dry octan-1-ol. Chemosphere (2013)	http://dx.doi.org/10.1016/j.chemosphere.2013.10.095	hexachloroethane	C(C(Cl)(Cl)Cl)(Cl)(Cl)Cl	1-octanol	OCCCCCCCC	0.588843655	REF	25C	5979	0.588843655	-0.23
1308	Abraham M.H. and Acree Jr. W.E. The solubility of liquid and solid compounds in dry octan-1-ol. Chemosphere (2013)	http://dx.doi.org/10.1016/j.chemosphere.2013.10.095	17-alpha-methyltestosterone	C[C@]12CC[C@H]3[C@H]([C@@H]1CC[C@]2(C)O)CCC4=CC(=O)C=C[C@]34C	1-octanol	OCCCCCCCC	0.258821292	REF	25C	6061	0.258821292	-0.586999999
1308	Abraham M.H. and Acree Jr. W.E. The solubility of liquid and solid compounds in dry octan-1-ol. Chemosphere (2013)	http://dx.doi.org/10.1016/j.chemosphere.2013.10.095	chloroanthraquinone	O=C2c1ccccc1C(=O)c3c2cccc3Cl	1-octanol	OCCCCCCCC	0.010739894	REF	25C	6453	0.010739894	-1.969000005
1308	Abraham M.H. and Acree Jr. W.E. The solubility of liquid and solid compounds in dry octan-1-ol. Chemosphere (2013)	http://dx.doi.org/10.1016/j.chemosphere.2013.10.095	pentachloronitrobenzene	C1(=C(C(=C(C(=C1Cl)Cl)Cl)Cl)Cl)[N+](=O)[O-]	1-octanol	OCCCCCCCC	0.104712855	REF	25C	6464	0.104712855	-0.979999999
1308	Abraham M.H. and Acree Jr. W.E. The solubility of liquid and solid compounds in dry octan-1-ol. Chemosphere (2013)	http://dx.doi.org/10.1016/j.chemosphere.2013.10.095	acenaphthene	C1CC2=CC=CC3=C2C1=CC=C3	1-octanol	OCCCCCCCC	0.257039578	REF	25C	6478	0.257039578	-0.59
1308	Abraham M.H. and Acree Jr. W.E. The solubility of liquid and solid compounds in dry octan-1-ol. Chemosphere (2013)	http://dx.doi.org/10.1016/j.chemosphere.2013.10.095	2-ethylanthraquinone	CCC1=CC2=C(C=C1)C(=O)C3=CC=CC=C3C2=O	1-octanol	OCCCCCCCC	0.069183097	REF	25C	6514	0.069183097	-1.160000001
1308	Abraham M.H. and Acree Jr. W.E. The solubility of liquid and solid compounds in dry octan-1-ol. Chemosphere (2013)	http://dx.doi.org/10.1016/j.chemosphere.2013.10.095	1-nitronaphthalene	C1=CC=C2C(=C1)C=CC=C2[N+](=O)[O-]	1-octanol	OCCCCCCCC	0.377572191	REF	25C	6588	0.377572191	-0.423
1308	Abraham M.H. and Acree Jr. W.E. The solubility of liquid and solid compounds in dry octan-1-ol. Chemosphere (2013)	http://dx.doi.org/10.1016/j.chemosphere.2013.10.095	fluorene	C1C2=CC=CC=C2C3=CC=CC=C31	1-octanol	OCCCCCCCC	0.239883292	REF	25C	6592	0.239883292	-0.62
1308	Abraham M.H. and Acree Jr. W.E. The solubility of liquid and solid compounds in dry octan-1-ol. Chemosphere (2013)	http://dx.doi.org/10.1016/j.chemosphere.2013.10.095	carbazole	C1=CC=C2C(=C1)C3=CC=CC=C3N2	1-octanol	OCCCCCCCC	0.051286138	REF	25C	6593	0.051286138	-1.290000003
1308	Abraham M.H. and Acree Jr. W.E. The solubility of liquid and solid compounds in dry octan-1-ol. Chemosphere (2013)	http://dx.doi.org/10.1016/j.chemosphere.2013.10.095	hexabromobenzene	C1(=C(C(=C(C(=C1Br)Br)Br)Br)Br)Br	1-octanol	OCCCCCCCC	0.002398833	REF	25C	6639	0.002398833	-2.619999985
1308	Abraham M.H. and Acree Jr. W.E. The solubility of liquid and solid compounds in dry octan-1-ol. Chemosphere (2013)	http://dx.doi.org/10.1016/j.chemosphere.2013.10.095	hexamethylbenzene	CC1=C(C(=C(C(=C1C)C)C)C)C	1-octanol	OCCCCCCCC	0.128824955	REF	25C	6642	0.128824955	-0.890000001
1308	Abraham M.H. and Acree Jr. W.E. The solubility of liquid and solid compounds in dry octan-1-ol. Chemosphere (2013)	http://dx.doi.org/10.1016/j.chemosphere.2013.10.095	2-bromobenzoic acid	C1=CC=C(C(=C1)C(=O)O)Br	1-octanol	OCCCCCCCC	0.758577575	REF	25C	6674	0.758577575	-0.12
1308	Abraham M.H. and Acree Jr. W.E. The solubility of liquid and solid compounds in dry octan-1-ol. Chemosphere (2013)	http://dx.doi.org/10.1016/j.chemosphere.2013.10.095	tetracene	c4c3cc2cc1ccccc1cc2cc3ccc4	1-octanol	OCCCCCCCC	0.005370318	REF	25C	6813	0.005370318	-2.269999997
1308	Abraham M.H. and Acree Jr. W.E. The solubility of liquid and solid compounds in dry octan-1-ol. Chemosphere (2013)	http://dx.doi.org/10.1016/j.chemosphere.2013.10.095	biphenyl	C1=CC=C(C=C1)C2=CC=CC=C2	1-octanol	OCCCCCCCC	0.741310241	REF	25C	6828	0.741310241	-0.13
1308	Abraham M.H. and Acree Jr. W.E. The solubility of liquid and solid compounds in dry octan-1-ol. Chemosphere (2013)	http://dx.doi.org/10.1016/j.chemosphere.2013.10.095	xanthene	C1C2=CC=CC=C2OC3=CC=CC=C31	1-octanol	OCCCCCCCC	0.24043628	REF	25C	6840	0.24043628	-0.619
1308	Abraham M.H. and Acree Jr. W.E. The solubility of liquid and solid compounds in dry octan-1-ol. Chemosphere (2013)	http://dx.doi.org/10.1016/j.chemosphere.2013.10.095	thianthrene	C1=CC=C2C(=C1)SC3=CC=CC=C3S2	1-octanol	OCCCCCCCC	0.034673685	REF	25C	6842	0.034673685	-1.460000001
1308	Abraham M.H. and Acree Jr. W.E. The solubility of liquid and solid compounds in dry octan-1-ol. Chemosphere (2013)	http://dx.doi.org/10.1016/j.chemosphere.2013.10.095	propylparaben	O=C(OCCC)c1ccc(O)cc1	1-octanol	OCCCCCCCC	1.172195366	REF	25C	6907	1.172195366	0.069
1308	Abraham M.H. and Acree Jr. W.E. The solubility of liquid and solid compounds in dry octan-1-ol. Chemosphere (2013)	http://dx.doi.org/10.1016/j.chemosphere.2013.10.095	butylparaben	O=C(OCCCC)c1ccc(O)cc1	1-octanol	OCCCCCCCC	1.794733627	REF	25C	6916	1.794733627	0.254
1308	Abraham M.H. and Acree Jr. W.E. The solubility of liquid and solid compounds in dry octan-1-ol. Chemosphere (2013)	http://dx.doi.org/10.1016/j.chemosphere.2013.10.095	durene	c1c(c(cc(c1C)C)C)C	1-octanol	OCCCCCCCC	0.756832895	REF	25C	6999	0.756832895	-0.121
1308	Abraham M.H. and Acree Jr. W.E. The solubility of liquid and solid compounds in dry octan-1-ol. Chemosphere (2013)	http://dx.doi.org/10.1016/j.chemosphere.2013.10.095	3-methylbenzoic acid	CC1=CC(=CC=C1)C(=O)O	1-octanol	OCCCCCCCC	1.140249788	REF	25C	7140	1.140249788	0.057
1308	Abraham M.H. and Acree Jr. W.E. The solubility of liquid and solid compounds in dry octan-1-ol. Chemosphere (2013)	http://dx.doi.org/10.1016/j.chemosphere.2013.10.095	methylparaben	COC(=O)c1ccc(cc1)O	1-octanol	OCCCCCCCC	0.851138038	REF	25C	7176	0.851138038	-0.07
1308	Abraham M.H. and Acree Jr. W.E. The solubility of liquid and solid compounds in dry octan-1-ol. Chemosphere (2013)	http://dx.doi.org/10.1016/j.chemosphere.2013.10.095	4-methylbenzoic acid	CC1=CC=C(C=C1)C(=O)O	1-octanol	OCCCCCCCC	0.478630092	REF	25C	7190	0.478630092	-0.32
1308	Abraham M.H. and Acree Jr. W.E. The solubility of liquid and solid compounds in dry octan-1-ol. Chemosphere (2013)	http://dx.doi.org/10.1016/j.chemosphere.2013.10.095	fenuron	CN(C)C(=O)NC1=CC=CC=C1	1-octanol	OCCCCCCCC	0.169824365	REF	25C	7279	0.169824365	-0.770000001
1308	Abraham M.H. and Acree Jr. W.E. The solubility of liquid and solid compounds in dry octan-1-ol. Chemosphere (2013)	http://dx.doi.org/10.1016/j.chemosphere.2013.10.095	bibenzyl	c1ccc(cc1)CCc2ccccc2	1-octanol	OCCCCCCCC	0.446683592	REF	25C	7364	0.446683592	-0.35
1308	Abraham M.H. and Acree Jr. W.E. The solubility of liquid and solid compounds in dry octan-1-ol. Chemosphere (2013)	http://dx.doi.org/10.1016/j.chemosphere.2013.10.095	4-bromoaniline	C1=CC(=CC=C1N)Br	1-octanol	OCCCCCCCC	2.691534804	REF	25C	7519	2.691534804	0.43
1308	Abraham M.H. and Acree Jr. W.E. The solubility of liquid and solid compounds in dry octan-1-ol. Chemosphere (2013)	http://dx.doi.org/10.1016/j.chemosphere.2013.10.095	1,3,5-trichlorobenzene	C1=C(C=C(C=C1Cl)Cl)Cl	1-octanol	OCCCCCCCC	0.794328235	REF	25C	7662	0.794328235	-0.1
1308	Abraham M.H. and Acree Jr. W.E. The solubility of liquid and solid compounds in dry octan-1-ol. Chemosphere (2013)	http://dx.doi.org/10.1016/j.chemosphere.2013.10.095	hexachlorobenzene	C1(=C(C(=C(C(=C1Cl)Cl)Cl)Cl)Cl)Cl	1-octanol	OCCCCCCCC	0.015848932	REF	25C	8067	0.015848932	-1.799999998
1308	Abraham M.H. and Acree Jr. W.E. The solubility of liquid and solid compounds in dry octan-1-ol. Chemosphere (2013)	http://dx.doi.org/10.1016/j.chemosphere.2013.10.095	2-methylbenzoic acid	CC1=CC=CC=C1C(=O)O	1-octanol	OCCCCCCCC	0.993116048	REF	25C	8070	0.993116048	-0.003
1308	Abraham M.H. and Acree Jr. W.E. The solubility of liquid and solid compounds in dry octan-1-ol. Chemosphere (2013)	http://dx.doi.org/10.1016/j.chemosphere.2013.10.095	2-chlorobenzoic acid	C1=CC=C(C(=C1)C(=O)O)Cl	1-octanol	OCCCCCCCC	0.70307232	REF	25C	8071	0.70307232	-0.153
1308	Abraham M.H. and Acree Jr. W.E. The solubility of liquid and solid compounds in dry octan-1-ol. Chemosphere (2013)	http://dx.doi.org/10.1016/j.chemosphere.2013.10.095	benzoin	C1=CC=C(C=C1)C(C(=O)C2=CC=CC=C2)O	1-octanol	OCCCCCCCC	0.018365383	REF	25C	8093	0.018365383	-1.73600001
1308	Abraham M.H. and Acree Jr. W.E. The solubility of liquid and solid compounds in dry octan-1-ol. Chemosphere (2013)	http://dx.doi.org/10.1016/j.chemosphere.2013.10.095	anthracene	C1=CC=C2C=C3C=CC=CC3=CC2=C1	1-octanol	OCCCCCCCC	0.016595869	REF	25C	8111	0.016595869	-1.780000002
1308	Abraham M.H. and Acree Jr. W.E. The solubility of liquid and solid compounds in dry octan-1-ol. Chemosphere (2013)	http://dx.doi.org/10.1016/j.chemosphere.2013.10.095	2,4-dichlorophenol	C1=CC(=C(C=C1Cl)Cl)O	1-octanol	OCCCCCCCC	2.238721139	REF	25C	8140	2.238721139	0.35
1308	Abraham M.H. and Acree Jr. W.E. The solubility of liquid and solid compounds in dry octan-1-ol. Chemosphere (2013)	http://dx.doi.org/10.1016/j.chemosphere.2013.10.095	3-nitrobenzoic acid	C1=CC(=CC(=C1)[N+](=O)[O-])C(=O)O	1-octanol	OCCCCCCCC	0.941889597	REF	25C	8183	0.941889597	-0.026
1308	Abraham M.H. and Acree Jr. W.E. The solubility of liquid and solid compounds in dry octan-1-ol. Chemosphere (2013)	http://dx.doi.org/10.1016/j.chemosphere.2013.10.095	benzil	C1=CC=C(C=C1)C(=O)C(=O)C2=CC=CC=C2	1-octanol	OCCCCCCCC	0.128824955	REF	25C	8329	0.128824955	-0.890000001
1308	Abraham M.H. and Acree Jr. W.E. The solubility of liquid and solid compounds in dry octan-1-ol. Chemosphere (2013)	http://dx.doi.org/10.1016/j.chemosphere.2013.10.095	monuron	CN(C)C(=O)NC1=CC=C(C=C1)Cl	1-octanol	OCCCCCCCC	0.091201084	REF	25C	8470	0.091201084	-1.04
1308	Abraham M.H. and Acree Jr. W.E. The solubility of liquid and solid compounds in dry octan-1-ol. Chemosphere (2013)	http://dx.doi.org/10.1016/j.chemosphere.2013.10.095	coronene	C1=CC2=C3C4=C1C=CC5=C4C6=C(C=C5)C=CC7=C6C3=C(C=C2)C=C7	1-octanol	OCCCCCCCC	0.000389045	REF	25C	8761	0.000389045	-3.410000162
1308	Abraham M.H. and Acree Jr. W.E. The solubility of liquid and solid compounds in dry octan-1-ol. Chemosphere (2013)	http://dx.doi.org/10.1016/j.chemosphere.2013.10.095	perylene	C1=CC2=C3C(=C1)C4=CC=CC5=C4C(=CC=C5)C3=CC=C2	1-octanol	OCCCCCCCC	0.003019952	REF	25C	8788	0.003019952	-2.51999996
1308	Abraham M.H. and Acree Jr. W.E. The solubility of liquid and solid compounds in dry octan-1-ol. Chemosphere (2013)	http://dx.doi.org/10.1016/j.chemosphere.2013.10.095	fluoranthene	C1=CC=C2C(=C1)C3=CC=CC4=C3C2=CC=C4	1-octanol	OCCCCCCCC	0.173780083	REF	25C	8800	0.173780083	-0.76
1308	Abraham M.H. and Acree Jr. W.E. The solubility of liquid and solid compounds in dry octan-1-ol. Chemosphere (2013)	http://dx.doi.org/10.1016/j.chemosphere.2013.10.095	triphenylene	C1=CC=C2C(=C1)C3=CC=CC=C3C4=CC=CC=C24	1-octanol	OCCCCCCCC	0.016982437	REF	25C	8816	0.016982437	-1.769999988
1308	Abraham M.H. and Acree Jr. W.E. The solubility of liquid and solid compounds in dry octan-1-ol. Chemosphere (2013)	http://dx.doi.org/10.1016/j.chemosphere.2013.10.095	chrysene	C1=CC=C2C(=C1)C=CC3=C2C=CC4=CC=CC=C43	1-octanol	OCCCCCCCC	0.002951209	REF	25C	8817	0.002951209	-2.530000033
1308	Abraham M.H. and Acree Jr. W.E. The solubility of liquid and solid compounds in dry octan-1-ol. Chemosphere (2013)	http://dx.doi.org/10.1016/j.chemosphere.2013.10.095	2,3-benzofluorene	c1cccc4c1c2c(cc3c(c2)cccc3)C4	1-octanol	OCCCCCCCC	0.017782794	REF	25C	8846	0.017782794	-1.750000002
1308	Abraham M.H. and Acree Jr. W.E. The solubility of liquid and solid compounds in dry octan-1-ol. Chemosphere (2013)	http://dx.doi.org/10.1016/j.chemosphere.2013.10.095	fenchlorphos	COP(=S)(OC)OC1=CC(=C(C=C1Cl)Cl)Cl	1-octanol	OCCCCCCCC	0.691830971	REF	25C	8939	0.691830971	-0.16
1308	Abraham M.H. and Acree Jr. W.E. The solubility of liquid and solid compounds in dry octan-1-ol. Chemosphere (2013)	http://dx.doi.org/10.1016/j.chemosphere.2013.10.095	nandrolone	C[C@]12CC[C@H]3[C@H]([C@@H]1CC[C@@H]2O)CCC4=CC(=O)CC[C@H]34	1-octanol	OCCCCCCCC	0.468813382	REF	25C	9520	0.468813382	-0.329
1308	Abraham M.H. and Acree Jr. W.E. The solubility of liquid and solid compounds in dry octan-1-ol. Chemosphere (2013)	http://dx.doi.org/10.1016/j.chemosphere.2013.10.095	9-fluorenone	C1=CC=C2C(=C1)C3=CC=CC=C3C2=O	1-octanol	OCCCCCCCC	0.429536427	REF	25C	9824	0.429536427	-0.367
1308	Abraham M.H. and Acree Jr. W.E. The solubility of liquid and solid compounds in dry octan-1-ol. Chemosphere (2013)	http://dx.doi.org/10.1016/j.chemosphere.2013.10.095	thiaxanthone	O=C1c3c(Sc2c1cccc2)cccc3	1-octanol	OCCCCCCCC	1.042317429	REF	25C	9873	1.042317429	0.018
1308	Abraham M.H. and Acree Jr. W.E. The solubility of liquid and solid compounds in dry octan-1-ol. Chemosphere (2013)	http://dx.doi.org/10.1016/j.chemosphere.2013.10.095	mestanolone	C[C@]12CCC(=O)C[C@@H]1CC[C@@H]3[C@@H]2CC[C@]4([C@H]3CC[C@]4(C)O)C	1-octanol	OCCCCCCCC	0.097498964	REF	25C	10187	0.097498964	-1.010999999
1308	Abraham M.H. and Acree Jr. W.E. The solubility of liquid and solid compounds in dry octan-1-ol. Chemosphere (2013)	http://dx.doi.org/10.1016/j.chemosphere.2013.10.095	2-nitrobenzoic acid	C1=CC=C(C(=C1)C(=O)O)[N+](=O)[O-]	1-octanol	OCCCCCCCC	0.480839348	REF	25C	10616	0.480839348	-0.318
1308	Abraham M.H. and Acree Jr. W.E. The solubility of liquid and solid compounds in dry octan-1-ol. Chemosphere (2013)	http://dx.doi.org/10.1016/j.chemosphere.2013.10.095	3-bromobenzoic acid	C1=CC(=CC(=C1)Br)C(=O)O	1-octanol	OCCCCCCCC	0.851138038	REF	25C	10972	0.851138038	-0.07
1308	Abraham M.H. and Acree Jr. W.E. The solubility of liquid and solid compounds in dry octan-1-ol. Chemosphere (2013)	http://dx.doi.org/10.1016/j.chemosphere.2013.10.095	3-methoxybenzoic acid	COC1=CC=CC(=C1)C(=O)O	1-octanol	OCCCCCCCC	0.083176377	REF	25C	10977	0.083176377	-1.080000001
1308	Abraham M.H. and Acree Jr. W.E. The solubility of liquid and solid compounds in dry octan-1-ol. Chemosphere (2013)	http://dx.doi.org/10.1016/j.chemosphere.2013.10.095	4-bromobenzoic acid	C1=CC(=CC=C1C(=O)O)Br	1-octanol	OCCCCCCCC	0.077624712	REF	25C	10980	0.077624712	-1.109999998
1308	Abraham M.H. and Acree Jr. W.E. The solubility of liquid and solid compounds in dry octan-1-ol. Chemosphere (2013)	http://dx.doi.org/10.1016/j.chemosphere.2013.10.095	diphenylamine	C1=CC=C(C=C1)NC2=CC=CC=C2	1-octanol	OCCCCCCCC	1.071519305	REF	25C	11003	1.071519305	0.03
1308	Abraham M.H. and Acree Jr. W.E. The solubility of liquid and solid compounds in dry octan-1-ol. Chemosphere (2013)	http://dx.doi.org/10.1016/j.chemosphere.2013.10.095	1,2,4-tribromobenzene	C1=CC(=C(C=C1Br)Br)Br	1-octanol	OCCCCCCCC	0.776247117	REF	25C	11507	0.776247117	-0.11
1308	Abraham M.H. and Acree Jr. W.E. The solubility of liquid and solid compounds in dry octan-1-ol. Chemosphere (2013)	http://dx.doi.org/10.1016/j.chemosphere.2013.10.095	methyl p-aminobenzoate	O=C(OC)c1ccc(N)cc1	1-octanol	OCCCCCCCC	0.295120923	REF	25C	11585	0.295120923	-0.53
1308	Abraham M.H. and Acree Jr. W.E. The solubility of liquid and solid compounds in dry octan-1-ol. Chemosphere (2013)	http://dx.doi.org/10.1016/j.chemosphere.2013.10.095	1,3,5-tribromobenzene	C1=C(C=C(C=C1Br)Br)Br	1-octanol	OCCCCCCCC	0.134896288	REF	25C	11776	0.134896288	-0.870000001
1308	Abraham M.H. and Acree Jr. W.E. The solubility of liquid and solid compounds in dry octan-1-ol. Chemosphere (2013)	http://dx.doi.org/10.1016/j.chemosphere.2013.10.095	1,2,4,5-tetrabromobenzene	C1=C(C(=CC(=C1Br)Br)Br)Br	1-octanol	OCCCCCCCC	0.054954087	REF	25C	11974	0.054954087	-1.260000003
1308	Abraham M.H. and Acree Jr. W.E. The solubility of liquid and solid compounds in dry octan-1-ol. Chemosphere (2013)	http://dx.doi.org/10.1016/j.chemosphere.2013.10.095	9-methylanthracene	CC1=C2C=CC=CC2=CC3=CC=CC=C13	1-octanol	OCCCCCCCC	0.251188643	REF	25C	12524	0.251188643	-0.6
1308	Abraham M.H. and Acree Jr. W.E. The solubility of liquid and solid compounds in dry octan-1-ol. Chemosphere (2013)	http://dx.doi.org/10.1016/j.chemosphere.2013.10.095	o;p-DDT	Clc1ccccc1C(c2ccc(Cl)cc2)C(Cl)(Cl)Cl	1-octanol	OCCCCCCCC	0.380189396	REF	25C	12543	0.380189396	-0.42
1308	Abraham M.H. and Acree Jr. W.E. The solubility of liquid and solid compounds in dry octan-1-ol. Chemosphere (2013)	http://dx.doi.org/10.1016/j.chemosphere.2013.10.095	(-)-levonorgestrel	O=C4\C=C3/[C@@H]([C@H]2CC[C@]1([C@@H](CC[C@]1(C#C)O)[C@@H]2CC3)CC)CC4	1-octanol	OCCCCCCCC	0.014791084	REF	25C	12560	0.014791084	-1.829999997
1308	Abraham M.H. and Acree Jr. W.E. The solubility of liquid and solid compounds in dry octan-1-ol. Chemosphere (2013)	http://dx.doi.org/10.1016/j.chemosphere.2013.10.095	pentachlorotoluene	Clc1c(c(Cl)c(Cl)c(Cl)c1Cl)C	1-octanol	OCCCCCCCC	0.027542287	REF	25C	12838	0.027542287	-1.560000001
1308	Abraham M.H. and Acree Jr. W.E. The solubility of liquid and solid compounds in dry octan-1-ol. Chemosphere (2013)	http://dx.doi.org/10.1016/j.chemosphere.2013.10.095	terbutryn	CCNC1=NC(=NC(=N1)SC)NC(C)(C)C	1-octanol	OCCCCCCCC	0.537031796	REF	25C	12874	0.537031796	-0.27
1308	Abraham M.H. and Acree Jr. W.E. The solubility of liquid and solid compounds in dry octan-1-ol. Chemosphere (2013)	http://dx.doi.org/10.1016/j.chemosphere.2013.10.095	1-methoxy-2,3,4,5-tetrachlorobenzene	Clc1c(OC)cc(Cl)c(Cl)c1Cl	1-octanol	OCCCCCCCC	0.301995172	REF	25C	13060	0.301995172	-0.52
1308	Abraham M.H. and Acree Jr. W.E. The solubility of liquid and solid compounds in dry octan-1-ol. Chemosphere (2013)	http://dx.doi.org/10.1016/j.chemosphere.2013.10.095	heptachlor epoxide	C12C(C(C3C1O3)Cl)C4(C(=C(C2(C4(Cl)Cl)Cl)Cl)Cl)Cl	1-octanol	OCCCCCCCC	0.123026877	REF	25C	13328	0.123026877	-0.91
1308	Abraham M.H. and Acree Jr. W.E. The solubility of liquid and solid compounds in dry octan-1-ol. Chemosphere (2013)	http://dx.doi.org/10.1016/j.chemosphere.2013.10.095	testosterone phenylpropionate	O=C5\C=C3/[C@]([C@H]2CC[C@@]4([C@@H](OC(=O)CCc1ccccc1)CC[C@H]4[C@@H]2CC3)C)(C)CC5	1-octanol	OCCCCCCCC	0.331131121	REF	25C	14062	0.331131121	-0.480000001
1308	Abraham M.H. and Acree Jr. W.E. The solubility of liquid and solid compounds in dry octan-1-ol. Chemosphere (2013)	http://dx.doi.org/10.1016/j.chemosphere.2013.10.095	1-methylfluorene	CC1=C2CC3=CC=CC=C3C2=CC=C1	1-octanol	OCCCCCCCC	0.27542287	REF	25C	14844	0.27542287	-0.560000001
1308	Abraham M.H. and Acree Jr. W.E. The solubility of liquid and solid compounds in dry octan-1-ol. Chemosphere (2013)	http://dx.doi.org/10.1016/j.chemosphere.2013.10.095	4,4'-dichlorobiphenyl	Clc2ccc(c1ccc(Cl)cc1)cc2	1-octanol	OCCCCCCCC	0.141253754	REF	25C	15474	0.141253754	-0.850000001
1308	Abraham M.H. and Acree Jr. W.E. The solubility of liquid and solid compounds in dry octan-1-ol. Chemosphere (2013)	http://dx.doi.org/10.1016/j.chemosphere.2013.10.095	decachlorobiphenyl	C1(=C(C(=C(C(=C1Cl)Cl)Cl)Cl)Cl)C2=C(C(=C(C(=C2Cl)Cl)Cl)Cl)Cl	1-octanol	OCCCCCCCC	0.001698244	REF	25C	15484	0.001698244	-2.769999911
1308	Abraham M.H. and Acree Jr. W.E. The solubility of liquid and solid compounds in dry octan-1-ol. Chemosphere (2013)	http://dx.doi.org/10.1016/j.chemosphere.2013.10.095	PCB-3	C1=CC=C(C=C1)C2=CC=C(C=C2)Cl	1-octanol	OCCCCCCCC	0.602559586	REF	25C	15489	0.602559586	-0.22
1308	Abraham M.H. and Acree Jr. W.E. The solubility of liquid and solid compounds in dry octan-1-ol. Chemosphere (2013)	http://dx.doi.org/10.1016/j.chemosphere.2013.10.095	pimozide	C1CN(CCC1N2C3=CC=CC=C3NC2=O)CCCC(C4=CC=C(C=C4)F)C5=CC=C(C=C5)F	1-octanol	OCCCCCCCC	0.025703958	REF	25C	15520	0.025703958	-1.589999997
1308	Abraham M.H. and Acree Jr. W.E. The solubility of liquid and solid compounds in dry octan-1-ol. Chemosphere (2013)	http://dx.doi.org/10.1016/j.chemosphere.2013.10.095	mirex	C12(C3(C4(C5(C3(C(C1(C5(C2(C4(Cl)Cl)Cl)Cl)Cl)(Cl)Cl)Cl)Cl)Cl)Cl)Cl	1-octanol	OCCCCCCCC	0.338844156	REF	25C	16054	0.338844156	-0.47
1308	Abraham M.H. and Acree Jr. W.E. The solubility of liquid and solid compounds in dry octan-1-ol. Chemosphere (2013)	http://dx.doi.org/10.1016/j.chemosphere.2013.10.095	5-amino-o-cresol	CC1=C(C=C(C=C1)N)O	1-octanol	OCCCCCCCC	0.173780083	REF	25C	16837	0.173780083	-0.76
1308	Abraham M.H. and Acree Jr. W.E. The solubility of liquid and solid compounds in dry octan-1-ol. Chemosphere (2013)	http://dx.doi.org/10.1016/j.chemosphere.2013.10.095	testosterone phenylacetate	O=C5\C=C4/C(C3CCC2(C(CCC2OC(=O)Cc1ccccc1)C3CC4)C)(C)CC5	1-octanol	OCCCCCCCC	0.107151931	REF	25C	20608	0.107151931	-0.969999998
1308	Abraham M.H. and Acree Jr. W.E. The solubility of liquid and solid compounds in dry octan-1-ol. Chemosphere (2013)	http://dx.doi.org/10.1016/j.chemosphere.2013.10.095	2,4,5-trichlorotoluene	CC1=CC(=C(C=C1Cl)Cl)Cl	1-octanol	OCCCCCCCC	0.407380278	REF	25C	21642	0.407380278	-0.39
1308	Abraham M.H. and Acree Jr. W.E. The solubility of liquid and solid compounds in dry octan-1-ol. Chemosphere (2013)	http://dx.doi.org/10.1016/j.chemosphere.2013.10.095	PCB-28	C1=CC(=CC=C1C2=C(C=C(C=C2)Cl)Cl)Cl	1-octanol	OCCCCCCCC	0.741310241	REF	25C	21924	0.741310241	-0.13
1308	Abraham M.H. and Acree Jr. W.E. The solubility of liquid and solid compounds in dry octan-1-ol. Chemosphere (2013)	http://dx.doi.org/10.1016/j.chemosphere.2013.10.095	ipronidazole	CC(C)C1=NC=C(N1C)[N+](=O)[O-]	1-octanol	OCCCCCCCC	0.87096359	REF	25C	25097	0.87096359	-0.06
1308	Abraham M.H. and Acree Jr. W.E. The solubility of liquid and solid compounds in dry octan-1-ol. Chemosphere (2013)	http://dx.doi.org/10.1016/j.chemosphere.2013.10.095	fluorodifen	C1=CC(=CC=C1[N+](=O)[O-])OC2=C(C=C(C=C2)C(F)(F)F)[N+](=O)[O-]	1-octanol	OCCCCCCCC	0.030199517	REF	25C	25404	0.030199517	-1.520000003
1308	Abraham M.H. and Acree Jr. W.E. The solubility of liquid and solid compounds in dry octan-1-ol. Chemosphere (2013)	http://dx.doi.org/10.1016/j.chemosphere.2013.10.095	2,4,5-trichlorobiphenyl	C1=CC=C(C=C1)C2=CC(=C(C=C2Cl)Cl)Cl	1-octanol	OCCCCCCCC	0.451855944	REF	25C	25605	0.451855944	-0.345
1308	Abraham M.H. and Acree Jr. W.E. The solubility of liquid and solid compounds in dry octan-1-ol. Chemosphere (2013)	http://dx.doi.org/10.1016/j.chemosphere.2013.10.095	indomethacin ethyl ester	CCOC(=O)CC1=C(N(C2=C1C=C(C=C2)OC)C(=O)C3=CC=C(C=C3)Cl)C	1-octanol	OCCCCCCCC	0.013803843	REF	25C	25923	0.013803843	-1.859999989
1308	Abraham M.H. and Acree Jr. W.E. The solubility of liquid and solid compounds in dry octan-1-ol. Chemosphere (2013)	http://dx.doi.org/10.1016/j.chemosphere.2013.10.095	PCB-31	Clc2ccc(Cl)cc2c1ccc(Cl)cc1	1-octanol	OCCCCCCCC	0.891250938	REF	25C	26011	0.891250938	-0.05
1308	Abraham M.H. and Acree Jr. W.E. The solubility of liquid and solid compounds in dry octan-1-ol. Chemosphere (2013)	http://dx.doi.org/10.1016/j.chemosphere.2013.10.095	2,3,4-trichloronitrobenzene	C1=CC(=C(C(=C1[N+](=O)[O-])Cl)Cl)Cl	1-octanol	OCCCCCCCC	0.537031796	REF	25C	26691	0.537031796	-0.27
1308	Abraham M.H. and Acree Jr. W.E. The solubility of liquid and solid compounds in dry octan-1-ol. Chemosphere (2013)	http://dx.doi.org/10.1016/j.chemosphere.2013.10.095	fentiazac	C1=CC=C(C=C1)C2=NC(=C(S2)CC(=O)O)C3=CC=C(C=C3)Cl	1-octanol	OCCCCCCCC	0.169824365	REF	25C	26854	0.169824365	-0.770000001
1308	Abraham M.H. and Acree Jr. W.E. The solubility of liquid and solid compounds in dry octan-1-ol. Chemosphere (2013)	http://dx.doi.org/10.1016/j.chemosphere.2013.10.095	metoxuron	Clc1cc(ccc1OC)NC(=O)N(C)C	1-octanol	OCCCCCCCC	0.087096359	REF	25C	27749	0.087096359	-1.06
1308	Abraham M.H. and Acree Jr. W.E. The solubility of liquid and solid compounds in dry octan-1-ol. Chemosphere (2013)	http://dx.doi.org/10.1016/j.chemosphere.2013.10.095	1,2,3,4-tetrachloronaphthalene	Clc2c1ccccc1c(Cl)c(Cl)c2Cl	1-octanol	OCCCCCCCC	0.016595869	REF	25C	27793	0.016595869	-1.780000002
1308	Abraham M.H. and Acree Jr. W.E. The solubility of liquid and solid compounds in dry octan-1-ol. Chemosphere (2013)	http://dx.doi.org/10.1016/j.chemosphere.2013.10.095	alclofenac	C=CCOC1=C(C=C(C=C1)CC(=O)O)Cl	1-octanol	OCCCCCCCC	0.609536897	REF	25C	28714	0.609536897	-0.215
1308	Abraham M.H. and Acree Jr. W.E. The solubility of liquid and solid compounds in dry octan-1-ol. Chemosphere (2013)	http://dx.doi.org/10.1016/j.chemosphere.2013.10.095	pyrene	C1=CC2=C3C(=C1)C=CC4=CC=CC(=C43)C=C2	1-octanol	OCCCCCCCC	0.120226443	REF	25C	29153	0.120226443	-0.920000002
1308	Abraham M.H. and Acree Jr. W.E. The solubility of liquid and solid compounds in dry octan-1-ol. Chemosphere (2013)	http://dx.doi.org/10.1016/j.chemosphere.2013.10.095	thiazafluron	FC(F)(F)c1nnc(s1)N(C(=O)NC)C	1-octanol	OCCCCCCCC	0.251188643	REF	25C	30487	0.251188643	-0.6
1308	Abraham M.H. and Acree Jr. W.E. The solubility of liquid and solid compounds in dry octan-1-ol. Chemosphere (2013)	http://dx.doi.org/10.1016/j.chemosphere.2013.10.095	naproxol	OCC(c1ccc2c(c1)ccc(OC)c2)C	1-octanol	OCCCCCCCC	0.28840315	REF	25C	30797	0.28840315	-0.54
1308	Abraham M.H. and Acree Jr. W.E. The solubility of liquid and solid compounds in dry octan-1-ol. Chemosphere (2013)	http://dx.doi.org/10.1016/j.chemosphere.2013.10.095	profluralin	CCCN(CC1CC1)C2=C(C=C(C=C2[N+](=O)[O-])C(F)(F)F)[N+](=O)[O-]	1-octanol	OCCCCCCCC	0.630957344	REF	25C	30913	0.630957344	-0.2
1308	Abraham M.H. and Acree Jr. W.E. The solubility of liquid and solid compounds in dry octan-1-ol. Chemosphere (2013)	http://dx.doi.org/10.1016/j.chemosphere.2013.10.095	octachlorostyrene	C1(=C(C(=C(C(=C1Cl)Cl)Cl)Cl)Cl)C(=C(Cl)Cl)Cl	1-octanol	OCCCCCCCC	0.239883292	REF	25C	31717	0.239883292	-0.62
1308	Abraham M.H. and Acree Jr. W.E. The solubility of liquid and solid compounds in dry octan-1-ol. Chemosphere (2013)	http://dx.doi.org/10.1016/j.chemosphere.2013.10.095	PCB-118	C1=CC(=C(C=C1C2=CC(=C(C=C2Cl)Cl)Cl)Cl)Cl	1-octanol	OCCCCCCCC	0.977237221	REF	25C	32952	0.977237221	-0.01
1308	Abraham M.H. and Acree Jr. W.E. The solubility of liquid and solid compounds in dry octan-1-ol. Chemosphere (2013)	http://dx.doi.org/10.1016/j.chemosphere.2013.10.095	PCB-105	C1=CC(=C(C=C1C2=C(C(=C(C=C2)Cl)Cl)Cl)Cl)Cl	1-octanol	OCCCCCCCC	1.513561248	REF	25C	33282	1.513561248	0.18
1308	Abraham M.H. and Acree Jr. W.E. The solubility of liquid and solid compounds in dry octan-1-ol. Chemosphere (2013)	http://dx.doi.org/10.1016/j.chemosphere.2013.10.095	2,3,4,5-tetrachlorobiphenyl	Clc1c(cc(Cl)c(Cl)c1Cl)c2ccccc2	1-octanol	OCCCCCCCC	0.363078055	REF	25C	33457	0.363078055	-0.44
1308	Abraham M.H. and Acree Jr. W.E. The solubility of liquid and solid compounds in dry octan-1-ol. Chemosphere (2013)	http://dx.doi.org/10.1016/j.chemosphere.2013.10.095	PCB-8	C1=CC=C(C(=C1)C2=CC=C(C=C2)Cl)Cl	1-octanol	OCCCCCCCC	1.258925412	REF	25C	33934	1.258925412	0.1
1308	Abraham M.H. and Acree Jr. W.E. The solubility of liquid and solid compounds in dry octan-1-ol. Chemosphere (2013)	http://dx.doi.org/10.1016/j.chemosphere.2013.10.095	PCB-153	C1=C(C(=CC(=C1Cl)Cl)Cl)C2=CC(=C(C=C2Cl)Cl)Cl	1-octanol	OCCCCCCCC	0.616595002	REF	25C	33983	0.616595002	-0.21
1308	Abraham M.H. and Acree Jr. W.E. The solubility of liquid and solid compounds in dry octan-1-ol. Chemosphere (2013)	http://dx.doi.org/10.1016/j.chemosphere.2013.10.095	PCB-138	Clc2ccc(c1cc(Cl)c(Cl)cc1Cl)c(Cl)c2Cl	1-octanol	OCCCCCCCC	1	REF	25C	33984	1	0
1308	Abraham M.H. and Acree Jr. W.E. The solubility of liquid and solid compounds in dry octan-1-ol. Chemosphere (2013)	http://dx.doi.org/10.1016/j.chemosphere.2013.10.095	PCB-180	C1=C(C(=CC(=C1Cl)Cl)Cl)C2=CC(=C(C(=C2Cl)Cl)Cl)Cl	1-octanol	OCCCCCCCC	0.776247117	REF	25C	33985	0.776247117	-0.11
1308	Abraham M.H. and Acree Jr. W.E. The solubility of liquid and solid compounds in dry octan-1-ol. Chemosphere (2013)	http://dx.doi.org/10.1016/j.chemosphere.2013.10.095	2,2',5,5'-tetrachlorobiphenyl	C1=CC(=C(C=C1Cl)C2=C(C=CC(=C2)Cl)Cl)Cl	1-octanol	OCCCCCCCC	0.316227766	REF	25C	34189	0.316227766	-0.5
1308	Abraham M.H. and Acree Jr. W.E. The solubility of liquid and solid compounds in dry octan-1-ol. Chemosphere (2013)	http://dx.doi.org/10.1016/j.chemosphere.2013.10.095	PCB-194	Clc1c(cc(Cl)c(Cl)c1Cl)c2cc(Cl)c(Cl)c(Cl)c2Cl	1-octanol	OCCCCCCCC	1.174897555	REF	25C	34192	1.174897555	0.07
1308	Abraham M.H. and Acree Jr. W.E. The solubility of liquid and solid compounds in dry octan-1-ol. Chemosphere (2013)	http://dx.doi.org/10.1016/j.chemosphere.2013.10.095	PCB-101	C1=CC(=C(C=C1Cl)C2=CC(=C(C=C2Cl)Cl)Cl)Cl	1-octanol	OCCCCCCCC	0.588843655	REF	25C	34668	0.588843655	-0.23
1308	Abraham M.H. and Acree Jr. W.E. The solubility of liquid and solid compounds in dry octan-1-ol. Chemosphere (2013)	http://dx.doi.org/10.1016/j.chemosphere.2013.10.095	nadolol	CC(C)(C)NCC(COC1=CC=CC2=C1C[C@@H]([C@@H](C2)O)O)O	1-octanol	OCCCCCCCC	0.004709773	REF	25C	35815	0.004709773	-2.327000024
1308	Abraham M.H. and Acree Jr. W.E. The solubility of liquid and solid compounds in dry octan-1-ol. Chemosphere (2013)	http://dx.doi.org/10.1016/j.chemosphere.2013.10.095	2,3,4-trichloroanisole	COc1c(c(c(cc1)Cl)Cl)Cl	1-octanol	OCCCCCCCC	0.436515832	REF	25C	37440	0.436515832	-0.36
1308	Abraham M.H. and Acree Jr. W.E. The solubility of liquid and solid compounds in dry octan-1-ol. Chemosphere (2013)	http://dx.doi.org/10.1016/j.chemosphere.2013.10.095	metalaxyl	CC1=C(C(=CC=C1)C)N(C(C)C(=O)OC)C(=O)COC	1-octanol	OCCCCCCCC	0.467735141	REF	25C	38839	0.467735141	-0.33
1308	Abraham M.H. and Acree Jr. W.E. The solubility of liquid and solid compounds in dry octan-1-ol. Chemosphere (2013)	http://dx.doi.org/10.1016/j.chemosphere.2013.10.095	lovastatin	CC[C@H](C)C(=O)O[C@H]1C[C@H](C=C2[C@H]1[C@H]([C@H](C=C2)C)CC[C@@H]3C[C@H](CC(=O)O3)O)C	1-octanol	OCCCCCCCC	0.010839269	REF	25C	48085	0.010839269	-1.965000006
1308	Abraham M.H. and Acree Jr. W.E. The solubility of liquid and solid compounds in dry octan-1-ol. Chemosphere (2013)	http://dx.doi.org/10.1016/j.chemosphere.2013.10.095	simvastatin	CCC(C)(C)C(=O)O[C@H]1C[C@H](C=C2[C@H]1[C@H]([C@H](C=C2)C)CC[C@@H]3C[C@H](CC(=O)O3)O)C	1-octanol	OCCCCCCCC	0.253512863	REF	25C	49179	0.253512863	-0.596
1308	Abraham M.H. and Acree Jr. W.E. The solubility of liquid and solid compounds in dry octan-1-ol. Chemosphere (2013)	http://dx.doi.org/10.1016/j.chemosphere.2013.10.095	6-deoxyacyclovir	C1=C2C(=NC(=N1)N)N(C=N2)COCCO	1-octanol	OCCCCCCCC	0.000912011	REF	25C	49900	0.000912011	-3.039999924
1308	Abraham M.H. and Acree Jr. W.E. The solubility of liquid and solid compounds in dry octan-1-ol. Chemosphere (2013)	http://dx.doi.org/10.1016/j.chemosphere.2013.10.095	2-methyl-3,5-dinitrobenzoic acid	CC1=C(C=C(C=C1[N+](=O)[O-])[N+](=O)[O-])C(=O)O	1-octanol	OCCCCCCCC	0.078886012	REF	25C	89258	0.078886012	-1.102999999
1308	Abraham M.H. and Acree Jr. W.E. The solubility of liquid and solid compounds in dry octan-1-ol. Chemosphere (2013)	http://dx.doi.org/10.1016/j.chemosphere.2013.10.095	N-Methylthalidomide	O=C3N(C(=O)CCC3N2C(=O)c1ccccc1C2=O)C	1-octanol	OCCCCCCCC	0.009772372	REF	25C	91432	0.009772372	-2.010000009
1308	Abraham M.H. and Acree Jr. W.E. The solubility of liquid and solid compounds in dry octan-1-ol. Chemosphere (2013)	http://dx.doi.org/10.1016/j.chemosphere.2013.10.095	cortisone	C[C@]12CCC(=O)C=C1CC[C@@H]3[C@@H]2C(=O)C[C@]4([C@H]3CC[C@@]4(C(=O)CO)O)C	1-octanol	OCCCCCCCC	0.010715193	REF	25C	193441	0.010715193	-1.970000002
1308	Abraham M.H. and Acree Jr. W.E. The solubility of liquid and solid compounds in dry octan-1-ol. Chemosphere (2013)	http://dx.doi.org/10.1016/j.chemosphere.2013.10.095	testosterone benzoate	O=C5\C=C4/C(C3CCC2(C(CCC2OC(=O)c1ccccc1)C3CC4)C)(C)CC5	1-octanol	OCCCCCCCC	0.047863009	REF	25C	312539	0.047863009	-1.320000002
1308	Abraham M.H. and Acree Jr. W.E. The solubility of liquid and solid compounds in dry octan-1-ol. Chemosphere (2013)	http://dx.doi.org/10.1016/j.chemosphere.2013.10.095	trans-stilbene	C1=CC=C(C=C1)/C=C/C2=CC=CC=C2	1-octanol	OCCCCCCCC	0.079432823	REF	25C	553649	0.079432823	-1.100000003
1308	Abraham M.H. and Acree Jr. W.E. The solubility of liquid and solid compounds in dry octan-1-ol. Chemosphere (2013)	http://dx.doi.org/10.1016/j.chemosphere.2013.10.095	N,O-Diacetylacyclovir	CC(=O)NC1=NC2=C(C(=N1)O)N=CN2COCCOC(=O)C	1-octanol	OCCCCCCCC	0.000159956	REF	25C	567612	0.000159956	-3.795999465
1308	Abraham M.H. and Acree Jr. W.E. The solubility of liquid and solid compounds in dry octan-1-ol. Chemosphere (2013)	http://dx.doi.org/10.1016/j.chemosphere.2013.10.095	6-mercaptopurine	C1=NC2=C(N1)C(=S)N=CN2	1-octanol	OCCCCCCCC	0.001513561	REF	25C	580869	0.001513561	-2.820000071
1308	Abraham M.H. and Acree Jr. W.E. The solubility of liquid and solid compounds in dry octan-1-ol. Chemosphere (2013)	http://dx.doi.org/10.1016/j.chemosphere.2013.10.095	sulindac	O=S(c1ccc(cc1)\C=C3/c2ccc(F)cc2\C(=C3C)CC(=O)O)C	1-octanol	OCCCCCCCC	0.019054607	REF	25C	1265915	0.019054607	-1.720000004
1308	Abraham M.H. and Acree Jr. W.E. The solubility of liquid and solid compounds in dry octan-1-ol. Chemosphere (2013)	http://dx.doi.org/10.1016/j.chemosphere.2013.10.095	O-Acetylacyclovir	O=C(OCCOCn1c2N\C(=N/C(=O)c2nc1)N)C	1-octanol	OCCCCCCCC	1.20E-05	REF	25C	2280639	1.20E-05	-4.920818754
1308	Abraham M.H. and Acree Jr. W.E. The solubility of liquid and solid compounds in dry octan-1-ol. Chemosphere (2013)	http://dx.doi.org/10.1016/j.chemosphere.2013.10.095	PCB-155	Clc1c(c(Cl)cc(O)c1O)c2c(Cl)cc(Cl)cc2Cl	1-octanol	OCCCCCCCC	0.602559586	REF	25C	2338566	0.602559586	-0.22
1308	Abraham M.H. and Acree Jr. W.E. The solubility of liquid and solid compounds in dry octan-1-ol. Chemosphere (2013)	http://dx.doi.org/10.1016/j.chemosphere.2013.10.095	N-Acetylacyclovir	O=C(NC/1=N/C(=O)c2ncn(c2N\1)COCCO)C	1-octanol	OCCCCCCCC	9.40E-05	REF	25C	2363519	9.40E-05	-4.026872146
1308	Abraham M.H. and Acree Jr. W.E. The solubility of liquid and solid compounds in dry octan-1-ol. Chemosphere (2013)	http://dx.doi.org/10.1016/j.chemosphere.2013.10.095	piroxicam	O=C\2c1c(cccc1)S(=O)(=O)N(C/2=C(\O)Nc3ncccc3)C	1-octanol	OCCCCCCCC	0.001892344	REF	25C	4444107	0.001892344	-2.722999912
1308	Abraham M.H. and Acree Jr. W.E. The solubility of liquid and solid compounds in dry octan-1-ol. Chemosphere (2013)	http://dx.doi.org/10.1016/j.chemosphere.2013.10.095	nitrofurantoin	C1C(=O)NC(=O)N1/N=C/C2=CC=C(O2)[N+](=O)[O-]	1-octanol	OCCCCCCCC	0.000436516	REF	25C	5036498	0.000436516	-3.359999833
1308	Abraham M.H. and Acree Jr. W.E. The solubility of liquid and solid compounds in dry octan-1-ol. Chemosphere (2013)	http://dx.doi.org/10.1016/j.chemosphere.2013.10.095	griseofulvin	O=C1c3c(O[C@]12[C@@H](CC(=O)CC2OC)C)c(Cl)c(OC)cc3OC	1-octanol	OCCCCCCCC	0.003388442	REF	25C	5145918	0.003388442	-2.469999944
1308	Abraham M.H. and Acree Jr. W.E. The solubility of liquid and solid compounds in dry octan-1-ol. Chemosphere (2013)	http://dx.doi.org/10.1016/j.chemosphere.2013.10.095	N-Propylthalidomide	O=C2c1ccccc1C(=O)N2C3C(=O)N(C(=O)CC3)CCC	1-octanol	OCCCCCCCC	0.020892961	REF	25C	8101973	0.020892961	-1.680000006
1308	Abraham M.H. and Acree Jr. W.E. The solubility of liquid and solid compounds in dry octan-1-ol. Chemosphere (2013)	http://dx.doi.org/10.1016/j.chemosphere.2013.10.095	naproxol acetate	O=C(OCC(c1ccc2c(c1)ccc(OC)c2)C)C	1-octanol	OCCCCCCCC	0.338844156	REF	25C	9509356	0.338844156	-0.47
1308	Abraham M.H. and Acree Jr. W.E. The solubility of liquid and solid compounds in dry octan-1-ol. Chemosphere (2013)	http://dx.doi.org/10.1016/j.chemosphere.2013.10.095	S6,9-Bis(butanoyloxymethyl)-6-mercaptopurine	O=C(OCSc2ncnc1c2ncn1COC(=O)CCC)CCC	1-octanol	OCCCCCCCC	0.075857758	REF	25C	9726865	0.075857758	-1.119999997
1308	Abraham M.H. and Acree Jr. W.E. The solubility of liquid and solid compounds in dry octan-1-ol. Chemosphere (2013)	http://dx.doi.org/10.1016/j.chemosphere.2013.10.095	fumaric acid	C(=C/C(=O)O)\C(=O)O	1-octanol	OCCCCCCCC	0.075857758	REF	25C	10197150	0.075857758	-1.119999997
1308	Abraham M.H. and Acree Jr. W.E. The solubility of liquid and solid compounds in dry octan-1-ol. Chemosphere (2013)	http://dx.doi.org/10.1016/j.chemosphere.2013.10.095	a-hexachlorocyclohexane	[C@@H]1([C@@H]([C@@H]([C@H]([C@H]([C@@H]1Cl)Cl)Cl)Cl)Cl)Cl	1-octanol	OCCCCCCCC	0.064565423	REF	25C	10468511	0.064565423	-1.189999999
1308	Abraham M.H. and Acree Jr. W.E. The solubility of liquid and solid compounds in dry octan-1-ol. Chemosphere (2013)	http://dx.doi.org/10.1016/j.chemosphere.2013.10.095	pentazocin	C\1=C\N=N/N=N\N=C1	1-octanol	OCCCCCCCC	0.257039578	REF	25C	10606460	0.257039578	-0.59
1308	Abraham M.H. and Acree Jr. W.E. The solubility of liquid and solid compounds in dry octan-1-ol. Chemosphere (2013)	http://dx.doi.org/10.1016/j.chemosphere.2013.10.095	ethyl 4-hydroxybenzoate	CCOC(=O)C1=CC=C(C=C1)O	1-octanol	OCCCCCCCC	0.944060876	REF	25C	13846749	0.944060876	-0.025
1308	Abraham M.H. and Acree Jr. W.E. The solubility of liquid and solid compounds in dry octan-1-ol. Chemosphere (2013)	http://dx.doi.org/10.1016/j.chemosphere.2013.10.095	benzocaine	O=C(OCC)c1ccc(N)cc1	1-octanol	OCCCCCCCC	0.489778819	REF	25C	13854242	0.489778819	-0.31
1308	Abraham M.H. and Acree Jr. W.E. The solubility of liquid and solid compounds in dry octan-1-ol. Chemosphere (2013)	http://dx.doi.org/10.1016/j.chemosphere.2013.10.095	1,2,3-trichlorobenzene	C1=CC(=C(C(=C1)Cl)Cl)Cl	1-octanol	OCCCCCCCC	1.412537545	REF	25C	13864445	1.412537545	0.15
1308	Abraham M.H. and Acree Jr. W.E. The solubility of liquid and solid compounds in dry octan-1-ol. Chemosphere (2013)	http://dx.doi.org/10.1016/j.chemosphere.2013.10.095	1,4-dichlorobenzene	C1=CC(=CC=C1Cl)Cl	1-octanol	OCCCCCCCC	1.479108388	REF	25C	13866817	1.479108388	0.17
1308	Abraham M.H. and Acree Jr. W.E. The solubility of liquid and solid compounds in dry octan-1-ol. Chemosphere (2013)	http://dx.doi.org/10.1016/j.chemosphere.2013.10.095	1,4-dibromobenzene	C1=CC(=CC=C1Br)Br	1-octanol	OCCCCCCCC	0.562341325	REF	25C	13868640	0.562341325	-0.25
1308	Abraham M.H. and Acree Jr. W.E. The solubility of liquid and solid compounds in dry octan-1-ol. Chemosphere (2013)	http://dx.doi.org/10.1016/j.chemosphere.2013.10.095	a-chlordane, cis-chlordane	ClC1(Cl)[C@]2(Cl)C(/Cl)=C(/Cl)[C@@]1(Cl)[C@@H]3[C@@H](Cl)[C@@H](Cl)C[C@H]23	1-octanol	OCCCCCCCC	0.223872114	REF	25C	16736486	0.223872114	-0.65
1308	Abraham M.H. and Acree Jr. W.E. The solubility of liquid and solid compounds in dry octan-1-ol. Chemosphere (2013)	http://dx.doi.org/10.1016/j.chemosphere.2013.10.095	4-chloronitrobenzene	C1=CC(=CC=C1[N+](=O)[O-])Cl	1-octanol	OCCCCCCCC	0.52480746	REF	25C	21106020	0.52480746	-0.28
1308	Abraham M.H. and Acree Jr. W.E. The solubility of liquid and solid compounds in dry octan-1-ol. Chemosphere (2013)	http://dx.doi.org/10.1016/j.chemosphere.2013.10.095	3,4-dichloronitrobenzene	C1=CC(=C(C=C1[N+](=O)[O-])Cl)Cl	1-octanol	OCCCCCCCC	0.954992586	REF	25C	21106095	0.954992586	-0.02
1308	Abraham M.H. and Acree Jr. W.E. The solubility of liquid and solid compounds in dry octan-1-ol. Chemosphere (2013)	http://dx.doi.org/10.1016/j.chemosphere.2013.10.095	1,2,4,5-tetrachlorobenzene	C1=C(C(=CC(=C1Cl)Cl)Cl)Cl	1-octanol	OCCCCCCCC	0.1	REF	25C	21106163	0.1	-1
1308	Abraham M.H. and Acree Jr. W.E. The solubility of liquid and solid compounds in dry octan-1-ol. Chemosphere (2013)	http://dx.doi.org/10.1016/j.chemosphere.2013.10.095	2,4,6-trichlorophenol	C1=C(C=C(C(=C1Cl)O)Cl)Cl	1-octanol	OCCCCCCCC	1.77827941	REF	25C	21106172	1.77827941	0.25
1308	Abraham M.H. and Acree Jr. W.E. The solubility of liquid and solid compounds in dry octan-1-ol. Chemosphere (2013)	http://dx.doi.org/10.1016/j.chemosphere.2013.10.095	phenothiazine	c1ccc2c(c1)Nc3ccccc3S2	1-octanol	OCCCCCCCC	0.117219537	REF	25C	21106365	0.117219537	-0.930999998
1308	Abraham M.H. and Acree Jr. W.E. The solubility of liquid and solid compounds in dry octan-1-ol. Chemosphere (2013)	http://dx.doi.org/10.1016/j.chemosphere.2013.10.095	pentachlorobenzene	C1=C(C(=C(C(=C1Cl)Cl)Cl)Cl)Cl	1-octanol	OCCCCCCCC	0.27542287	REF	25C	21106570	0.27542287	-0.560000001
1308	Abraham M.H. and Acree Jr. W.E. The solubility of liquid and solid compounds in dry octan-1-ol. Chemosphere (2013)	http://dx.doi.org/10.1016/j.chemosphere.2013.10.095	1,2,3,5-tetrachlorobenzene	C1=C(C=C(C(=C1Cl)Cl)Cl)Cl	1-octanol	OCCCCCCCC	1.412537545	REF	25C	21106571	1.412537545	0.15
1308	Abraham M.H. and Acree Jr. W.E. The solubility of liquid and solid compounds in dry octan-1-ol. Chemosphere (2013)	http://dx.doi.org/10.1016/j.chemosphere.2013.10.095	2,3,5,6-tetrachloronitrobenzene	C1=C(C(=C(C(=C1Cl)Cl)[N+](=O)[O-])Cl)Cl	1-octanol	OCCCCCCCC	0.234422882	REF	25C	21106573	0.234422882	-0.629999999
1308	Abraham M.H. and Acree Jr. W.E. The solubility of liquid and solid compounds in dry octan-1-ol. Chemosphere (2013)	http://dx.doi.org/10.1016/j.chemosphere.2013.10.095	trans-gamma-chlordane	C1C2C(C(C1Cl)Cl)C3(C(=C(C2(C3(Cl)Cl)Cl)Cl)Cl)Cl	1-octanol	OCCCCCCCC	0.407380278	REF	25C	21429023	0.407380278	-0.39
1308	Abraham M.H. and Acree Jr. W.E. The solubility of liquid and solid compounds in dry octan-1-ol. Chemosphere (2013)	http://dx.doi.org/10.1016/j.chemosphere.2013.10.095	methanedienone	CC12CCC3C(C1CCC2(C)O)CCC4=CC(=O)C=CC34C	1-octanol	OCCCCCCCC	0.347536161	REF	25C	23089209	0.347536161	-0.459000001
1006	Abraham MH; Honcharova L; Rocco SA; Acree WE; De Fina KM. The lipophilicity and hydrogen bond strength of pyridine-N-oxides and protonated pyridine-N-oxides. 2011. New J. Chem. 35 930-936	http://dx.doi.org/10.1039/c0nj00893a	4-nitropyridine-N-oxide	c1c[n+](ccc1[N+](=O)[O-])[O-]	1-octanol	OCCCCCCCC	0.0196	REF		13662	0.0196	-1.707743929
1309	Bowen K.R. et. al. Solubility of 34-dimethoxybenzoic acid in organic solvents. Eur. Chem. Bull. 2013 2(9) 577-583	http://www.eurchembull.com/index.php/ECB/article/viewFile/330/pdf	3,4-dimethoxybenzoic acid	COc1c(cc(cc1)C(=O)O)OC	1-octanol	OCCCCCCCC	0.038904515	REF	25C	6854	0.038904515	-1.409999994
1035	Daniels CR; Charlton AK; Wold RM; Acree WE Jr.; Abraham MH. Thermochemical behavior of dissolved carboxylic acids: Solubilities of 3-methylbenzoic acid and 4-chlorobenzoic acid in organic slvnts. Canadian Journal of Chemistry 81 12 (2003)	http://dx.doi.org/10.1139/V03-169	4-chlorobenzoic acid	O=C(O)c1ccc(Cl)cc1	1-octanol	CCCCCCCCO	0.119990963	REF	25C	6079	0.119990963	-0.920851461
1043	DeFina KM; Van TT' Fletcher KA; Acree WE Jr. Solubility of diphenyl sulfone in oranic nonelectrolyte solvents. Comparison of observed vs. predicted values based upon mobile order theory. Canadian Journal of Chemistry 78:4	http://dx.doi.org/10.1139/v00-041	diphenyl sulfone	O=S(=O)(c1ccccc1)c2ccccc2	1-octanol	CCCCCCCCO	0.030627537	REF	25C	29117	0.030627537	-1.513887927
1198	G. L. Perlovich. T. V. Volkova and A. Bauer-Brandl. Mol. Pharm. 4. 929-935 (2007)	http://goo.gl/J0JLC	pindolol	OC(CNC(C)C)COc1cccc2c1ccn2	1-octanol	CCCCCCCCO	0.01297059	REF		4662	0.01297059	-1.887040268
1034	Hoover KR; Coaxum R; Pustejovsky E; Acree WE Jr.; Abraham MH. Thermodynamic behavior of dissolved carboxylic acids: mathematical correlation of 3,5-dinitrobenzoic acid solubilities with the Abraham solvation parameter model. Physics and Chemistry of Liquids 42 5 (2004)	http://dx.doi.org/10.1080/00319100410001697891	3,5-dinitrobenzoic acid	O=[N+]([O-])c1cc(cc([N+]([O-])=O)c1)C(=O)O	1-octanol	CCCCCCCCO	0.208254134	REF	25C	7155	0.208254134	-0.681406369
1033	Hoover KR; Pop K; Acree WE Jr.; Abraham MH Solubility of crystalline nonelectrolyte slts in organic slvnts: mathematical correlation of 3-chlorobenzoic acid solubilities with the Abraham solvation parameter model. S. Afr. J. Chem 58 (2005)	http://www.sabinet.co.za/abstracts/chem/chem_v58_a5.html	3-chlorobenzoic acid	O=C(O)c1cc(Cl)ccc1	1-octanol	CCCCCCCCO	0.718052566	REF	25C	434	0.718052566	-0.143843761
997	Kia Sepassi and Samuel H. Yalkowsky. Solubility Prediction in Octanol: A Technical Note. AAPS PharmSciTech 2006; 7 (1) Article 26	http://www.aapspharmscitech.org/articles/pt0701/pt070126/pt070126.pdf	metolachlor	CCc1cccc(c1N(C(C)COC)C(=O)CCl)C	1-octanol	OCCCCCCCC	2.951	REF		4025	2.951	0.469969209
997	Kia Sepassi and Samuel H. Yalkowsky. Solubility Prediction in Octanol: A Technical Note. AAPS PharmSciTech 2006; 7 (1) Article 26	http://www.aapspharmscitech.org/articles/pt0701/pt070126/pt070126.pdf	metronidazole	[O-][N+](=O)c1cnc(n1CCO)C	1-octanol	OCCCCCCCC	0.03	REF		4029	0.03	-1.522878745
997	Kia Sepassi and Samuel H. Yalkowsky. Solubility Prediction in Octanol: A Technical Note. AAPS PharmSciTech 2006; 7 (1) Article 26	http://www.aapspharmscitech.org/articles/pt0701/pt070126/pt070126.pdf	ethyl p-hydroxybenzoate	O=C(OCC)c1ccc(O)cc1	1-octanol	OCCCCCCCC	1.096	REF		8127	1.096	0.039810554
997	Kia Sepassi and Samuel H. Yalkowsky. Solubility Prediction in Octanol: A Technical Note. AAPS PharmSciTech 2006; 7 (1) Article 26	http://www.aapspharmscitech.org/articles/pt0701/pt070126/pt070126.pdf	diphenylethane	c1(ccccc1)C(c2ccccc2)C	1-octanol	OCCCCCCCC	0.219	REF		11424	0.219	-0.659555885
997	Kia Sepassi and Samuel H. Yalkowsky. Solubility Prediction in Octanol: A Technical Note. AAPS PharmSciTech 2006; 7 (1) Article 26	http://www.aapspharmscitech.org/articles/pt0701/pt070126/pt070126.pdf	2-methyl-4-nitroimidazole	[O-][N+](=O)c1cnc(n1)C	1-octanol	OCCCCCCCC	0.017	REF		12236	0.017	-1.769551079
997	Kia Sepassi and Samuel H. Yalkowsky. Solubility Prediction in Octanol: A Technical Note. AAPS PharmSciTech 2006; 7 (1) Article 26	http://www.aapspharmscitech.org/articles/pt0701/pt070126/pt070126.pdf	isazophos	Clc1nc(OP(=S)(OCC)OCC)nn1C(C)C	1-octanol	OCCCCCCCC	3.162	REF		35885	3.162	0.499961866
997	Kia Sepassi and Samuel H. Yalkowsky. Solubility Prediction in Octanol: A Technical Note. AAPS PharmSciTech 2006; 7 (1) Article 26	http://www.aapspharmscitech.org/articles/pt0701/pt070126/pt070126.pdf	4-chlorobiphenyl	Clc2ccccc2c1ccccc1	1-octanol	OCCCCCCCC	0.603	REF		218253	0.603	-0.219682688
997	Kia Sepassi and Samuel H. Yalkowsky. Solubility Prediction in Octanol: A Technical Note. AAPS PharmSciTech 2006; 7 (1) Article 26	http://www.aapspharmscitech.org/articles/pt0701/pt070126/pt070126.pdf	beta-carotene	CC2(C)CCCC(\C)=C2\C=C\C(\C)=C\C=C\C(\C)=C\C=C\C=C(/C)\C=C\C=C(/C)\C=C\C1=C(/C)CCCC1(C)C	1-octanol	OCCCCCCCC	0.178	REF		4444129	0.178	-0.749579998
1234	P. S. Babu. C. V. S. Subrahmanyam. J. Thimmasetty. R. Manavalan and K. Valliappan. Pak. J. Pharm. Sci. 20. 311-316 (2007)	http://goo.gl/J0JLC	meloxicam	O=C\2c1c(cccc1)S(=O)(=O)N(C/2=C(\O)Nc3ncc(s3)C)C	1-octanol	CCCCCCCCO	0.001956302	REF		4444553	0.001956302	-2.708564101
1016	Patre S. and Pande R. Physico-Chemical Parameters of Hydroxamic Acids. 2011 International Conference on Environment and BioScience.	http://www.ipcbee.com/vol21/27--ICEBS2011P00025.pdf	N-phenylbenzohydroxamic acid	O=C(N(O)c1ccccc1)c2ccccc2	1-octanol	CCCCCCCCO	1.153	REF		60858	1.153	0.061829307
1016	Patre S. and Pande R. Physico-Chemical Parameters of Hydroxamic Acids. 2011 International Conference on Environment and BioScience.	http://www.ipcbee.com/vol21/27--ICEBS2011P00025.pdf	N-phenyl-4-nitrobenzohydroxamic acid	[O-][N+](=O)c2ccc(C(=O)N(O)c1ccccc1)cc2	1-octanol	CCCCCCCCO	1.119	REF		3841535	1.119	0.048830087
1016	Patre S. and Pande R. Physico-Chemical Parameters of Hydroxamic Acids. 2011 International Conference on Environment and BioScience.	http://www.ipcbee.com/vol21/27--ICEBS2011P00025.pdf	N-phenyl-4-methyl-3-nitrobenzohydroxamic acid	C1(=CC=CC=C1)N(O)C(C2=CC(=C(C=C2)C)[N+](=O)[O-])=O	1-octanol	CCCCCCCCO	1.169	REF		26286843	1.169	0.067814511
1027	PesticideChina	http://www.pesticidechina.com/FENOXYCARB.htm	fenoxycarb	O=C(OCC)NCCOc2ccc(Oc1ccccc1)cc2	1-octanol	OCCCCCCCC	0.399	REF	from logP 20000	46739	0.399	-0.399027104
1283	RAEVSKY OA; PERLOVICH GL and SCHAPER K-J. Physicochemical properties/descriptors governing the solubility and partitioning of chemicals in water-solvent-gas systems. Part 2. Solubility in 1-octanol. SAR and QSAR in Environmental Research Vol. 18 Nos. 5äóñ6 JulyäóñSeptember 2007 543äóñ578	http://dx.doi.org/10.1080/10629360701430124	ethacrynic acid	Clc1c(C(=O)\C(=C)CC)ccc(OCC(=O)O)c1Cl	1-octanol	OCCCCCCCC	0.691830971	REF		3163	0.691830971	-0.16
1283	RAEVSKY OA; PERLOVICH GL and SCHAPER K-J. Physicochemical properties/descriptors governing the solubility and partitioning of chemicals in water-solvent-gas systems. Part 2. Solubility in 1-octanol. SAR and QSAR in Environmental Research Vol. 18 Nos. 5äóñ6 JulyäóñSeptember 2007 543äóñ578	http://dx.doi.org/10.1080/10629360701430124	triamcinolone acetonide	O=C\1\C=C5/[C@@](/C=C/1)(C)[C@]2(F)[C@H]([C@H]3[C@](C[C@@H]2O)([C@@]4(OC(O[C@@H]4C3)(C)C)C(=O)CO)C)CC5	1-octanol	OCCCCCCCC	0.011220185	REF		6196	0.011220185	-1.949999982
1283	RAEVSKY OA; PERLOVICH GL and SCHAPER K-J. Physicochemical properties/descriptors governing the solubility and partitioning of chemicals in water-solvent-gas systems. Part 2. Solubility in 1-octanol. SAR and QSAR in Environmental Research Vol. 18 Nos. 5äóñ6 JulyäóñSeptember 2007 543äóñ578	http://dx.doi.org/10.1080/10629360701430124	isosorbide dinitrate	[O-][N+](=O)O[C@H]1[C@H]2OC[C@H](O[N+]([O-])=O)[C@H]2OC1	1-octanol	OCCCCCCCC	0.075857758	REF		6619	0.075857758	-1.119999997
1283	RAEVSKY OA; PERLOVICH GL and SCHAPER K-J. Physicochemical properties/descriptors governing the solubility and partitioning of chemicals in water-solvent-gas systems. Part 2. Solubility in 1-octanol. SAR and QSAR in Environmental Research Vol. 18 Nos. 5äóñ6 JulyäóñSeptember 2007 543äóñ578	http://dx.doi.org/10.1080/10629360701430124	4-chloro-1-phenylsulfonamidobenzene	Clc2ccc(NS(=O)(=O)c1ccccc1)cc2	1-octanol	OCCCCCCCC	0.281838293	REF		19639	0.281838293	-0.55
1283	RAEVSKY OA; PERLOVICH GL and SCHAPER K-J. Physicochemical properties/descriptors governing the solubility and partitioning of chemicals in water-solvent-gas systems. Part 2. Solubility in 1-octanol. SAR and QSAR in Environmental Research Vol. 18 Nos. 5äóñ6 JulyäóñSeptember 2007 543äóñ578	http://dx.doi.org/10.1080/10629360701430124	naproxen	O=C(O)C(c1ccc2c(c1)ccc(OC)c2)C	1-octanol	OCCCCCCCC	0.128824955	REF		137720	0.128824955	-0.890000001
1283	RAEVSKY OA; PERLOVICH GL and SCHAPER K-J. Physicochemical properties/descriptors governing the solubility and partitioning of chemicals in water-solvent-gas systems. Part 2. Solubility in 1-octanol. SAR and QSAR in Environmental Research Vol. 18 Nos. 5äóñ6 JulyäóñSeptember 2007 543äóñ578	http://dx.doi.org/10.1080/10629360701430124	4-nitro-1-phenylsulfonamidobenzene	O=S(=O)(Nc1ccc(cc1)[N+]([O-])=O)c2ccccc2	1-octanol	OCCCCCCCC	0.066069345	REF		202019	0.066069345	-1.179999999
1283	RAEVSKY OA; PERLOVICH GL and SCHAPER K-J. Physicochemical properties/descriptors governing the solubility and partitioning of chemicals in water-solvent-gas systems. Part 2. Solubility in 1-octanol. SAR and QSAR in Environmental Research Vol. 18 Nos. 5äóñ6 JulyäóñSeptember 2007 543äóñ578	http://dx.doi.org/10.1080/10629360701430124	2-chloro-1-phenylsulfonamidobenzene	Clc2ccccc2NS(=O)(=O)c1ccccc1	1-octanol	OCCCCCCCC	0.027542287	REF		220844	0.027542287	-1.560000001
1283	RAEVSKY OA; PERLOVICH GL and SCHAPER K-J. Physicochemical properties/descriptors governing the solubility and partitioning of chemicals in water-solvent-gas systems. Part 2. Solubility in 1-octanol. SAR and QSAR in Environmental Research Vol. 18 Nos. 5äóñ6 JulyäóñSeptember 2007 543äóñ578	http://dx.doi.org/10.1080/10629360701430124	heptachlor	Cl[C@@H]1/C=C\[C@@H]2[C@@]3(Cl)C(\Cl)=C(\Cl)[C@@](Cl)([C@H]12)C3(Cl)Cl	1-octanol	OCCCCCCCC	0.234422882	REF		554613	0.234422882	-0.629999999
1283	RAEVSKY OA; PERLOVICH GL and SCHAPER K-J. Physicochemical properties/descriptors governing the solubility and partitioning of chemicals in water-solvent-gas systems. Part 2. Solubility in 1-octanol. SAR and QSAR in Environmental Research Vol. 18 Nos. 5äóñ6 JulyäóñSeptember 2007 543äóñ578	http://dx.doi.org/10.1080/10629360701430124	2,3-dichloro-1-phenylsulfonamidobenzene	Clc2c(NS(=O)(=O)c1ccccc1)cccc2Cl	1-octanol	OCCCCCCCC	0.1	REF		721017	0.1	-1
1283	RAEVSKY OA; PERLOVICH GL and SCHAPER K-J. Physicochemical properties/descriptors governing the solubility and partitioning of chemicals in water-solvent-gas systems. Part 2. Solubility in 1-octanol. SAR and QSAR in Environmental Research Vol. 18 Nos. 5äóñ6 JulyäóñSeptember 2007 543äóñ578	http://dx.doi.org/10.1080/10629360701430124	endrine	Cl\C1=C(/Cl)[C@@]2(Cl)[C@H]3[C@@H]4C[C@H]([C@H]3[C@]1(Cl)C2(Cl)Cl)[C@@H]5O[C@H]45	1-octanol	OCCCCCCCC	0.114815362	REF		839545	0.114815362	-0.940000001
1283	RAEVSKY OA; PERLOVICH GL and SCHAPER K-J. Physicochemical properties/descriptors governing the solubility and partitioning of chemicals in water-solvent-gas systems. Part 2. Solubility in 1-octanol. SAR and QSAR in Environmental Research Vol. 18 Nos. 5äóñ6 JulyäóñSeptember 2007 543äóñ578	http://dx.doi.org/10.1080/10629360701430124	prostaglandin E2	O=C1C[C@@H](O)[C@H](/C=C/[C@@H](O)CCCCC)[C@H]1C\C=C/CCCC(=O)O	1-octanol	OCCCCCCCC	0.933254301	REF		4444059	0.933254301	-0.03
1283	RAEVSKY OA; PERLOVICH GL and SCHAPER K-J. Physicochemical properties/descriptors governing the solubility and partitioning of chemicals in water-solvent-gas systems. Part 2. Solubility in 1-octanol. SAR and QSAR in Environmental Research Vol. 18 Nos. 5äóñ6 JulyäóñSeptember 2007 543äóñ578	http://dx.doi.org/10.1080/10629360701430124	prostaglandin f2alpha	O=C(O)CCC/C=C/CC1C(/C=C/C(O)CCCCC)C(O)CC1O	1-octanol	OCCCCCCCC	3.090295433	REF		4510139	3.090295433	0.49
1283	RAEVSKY OA; PERLOVICH GL and SCHAPER K-J. Physicochemical properties/descriptors governing the solubility and partitioning of chemicals in water-solvent-gas systems. Part 2. Solubility in 1-octanol. SAR and QSAR in Environmental Research Vol. 18 Nos. 5äóñ6 JulyäóñSeptember 2007 543äóñ578	http://dx.doi.org/10.1080/10629360701430124	lindane	ClC1C(Cl)C(Cl)C(Cl)C(Cl)C1Cl	1-octanol	OCCCCCCCC	0.181970086	REF		10481896	0.181970086	-0.74
1283	RAEVSKY OA; PERLOVICH GL and SCHAPER K-J. Physicochemical properties/descriptors governing the solubility and partitioning of chemicals in water-solvent-gas systems. Part 2. Solubility in 1-octanol. SAR and QSAR in Environmental Research Vol. 18 Nos. 5äóñ6 JulyäóñSeptember 2007 543äóñ578	http://dx.doi.org/10.1080/10629360701430124	dextromorphan	O(c1ccc3c(c1)[C@@]24[C@@H]([C@H](N(CC2)C)C3)CCCC4)C	1-octanol	OCCCCCCCC	0.630957345	REF		13109865	0.630957345	-0.2
905	Stovall; D.M. Thermodynamics of the Abraham General Solvation Model: Solubility and Partition Aspects, Masters Thesis at University of North Texas (2006) http://digital.library.unt.edu/permalink/meta-dc-5342	http://digital.library.unt.edu/permalink/meta-dc-5342:1	4-chloro-3-nitrobenzoic acid	O=[N+]([O-])c1cc(ccc1Cl)C(=O)O	1-octanol	OCCCCCCCC	0.23	REF	25C	7044	0.23	-0.638272164
905	Stovall; D.M. Thermodynamics of the Abraham General Solvation Model: Solubility and Partition Aspects, Masters Thesis at University of North Texas (2006) http://digital.library.unt.edu/permalink/meta-dc-5342	http://digital.library.unt.edu/permalink/meta-dc-5342:1	2-methoxybenzoic acid	O=C(O)c1ccccc1OC	1-octanol	OCCCCCCCC	0.3	REF	25C	10892	0.3	-0.522878745
905	Stovall; D.M. Thermodynamics of the Abraham General Solvation Model: Solubility and Partition Aspects, Masters Thesis at University of North Texas (2006) http://digital.library.unt.edu/permalink/meta-dc-5342	http://digital.library.unt.edu/permalink/meta-dc-5342:1	2-chloro-5-nitrobenzoic acid	O=C(O)c1cc(ccc1Cl)[N+]([O-])=O	1-octanol	OCCCCCCCC	0.48	REF	25C	16359	0.48	-0.318758763
905	Stovall; D.M. Thermodynamics of the Abraham General Solvation Model: Solubility and Partition Aspects, Masters Thesis at University of North Texas (2006) http://digital.library.unt.edu/permalink/meta-dc-5342	http://digital.library.unt.edu/permalink/meta-dc-5342:1	4-methoxybenzoic acid	COc1ccc(cc1)C(O)=O	1-octanol	OCCCCCCCC	0.08	REF	25C	10181338	0.08	-1.096910013
1278	Wang B; Wang L; Zhang J; Li W; Wang J. Measurement and correlation for solubility of dexibuprofen in different solvents from 263.15 to 293.15 K. Thermochimica Acta 540 (2012) 91äóñ 97	http://dx.doi.org/10.1016/j.tca.2012.04.016	dexibuprofen	C[C@@H](c1ccc(cc1)CC(C)C)C(=O)O	1-octanol	CCCCCCCCO	1.878955894	REF	20C	36498	1.878955894	0.273916586
